# Supplementary material for: (4-Methoxy­benzoyl­meth­yl)triphenyl­phospho­nium trifluoro­methane­sulfonate
Source: Acta Crystallogr Sect E Struct Rep Online. 2009 Jan 14;65(Pt 2):o296. doi: 10.1107/S1600536809000919 (PMC2968230; doi:10.1107/S1600536809000919)
Supplement: Supplementary file 1 [file e-65-0o296-sup1.cif]

##############################################################################
###                                                                        ###
###        Electronic paper (Acta Crystallographica Section E)             ###
###                                                                        ###
##############################################################################
#                                                                            #
# This CIF contains the data in a paper accepted for publication in Acta     #
# Crystallographica Section E. It conforms to the requirements of Notes      #
# for Authors for Section E, and has been peer reviewed under the auspices   #
# of the IUCr Commission on Journals.                                        #
#                                                                            #
# Full details of the Crystallographic Information File format               #
# are given in the paper "The Crystallographic Information File (CIF):       #
# a New Standard Archive File for Crystallography" by S. R. Hall, F. H.      #
# Allen and I. D. Brown [Acta Cryst. (1991), A47, 655-685].                  #
#                                                                            #
# The current version of the core CIF dictionary is obtainable from          #
# ftp://ftp.iucr.org/pub/cif_core.dic. The current version number is 2.4.    #
#                                                                            #
# Software is freely available for graphical display of the structure(s) in  #
# this CIF.  For information consult the CIF home page http://www.iucr.org/  #
# cif/home.html                                                              #
#                                                                            #
# This file may be used for bona fide research purposes within the           #
# scientific community so long as proper attribution is given to the journal # 
# article from which it was obtained.                                        #
#                                                                            #
##############################################################################
                                             
data_I
_audit_creation_method     SHELXL-97
_chemical_name_systematic
;
(4-Methoxybenzoylmethyl)triphenylphosphonium trifluoromethanesulfonate
;
_chemical_name_common     ?
_chemical_formula_moiety     'C27 H24 O2 P +, C F3 O3 S -'
_chemical_formula_sum     'C28 H24 F3 O5 P S'
_chemical_formula_iupac     'C27 H24 O2 P +, C F3 O3 S -'
_chemical_formula_weight     560.50
_chemical_melting_point     296
_symmetry_cell_setting     monoclinic
_symmetry_space_group_name_H-M     'P 21/c'
_symmetry_space_group_name_Hall     '-P 2ybc'
loop_
    _symmetry_equiv_pos_as_xyz
    'x, y, z'
    '-x, y+1/2, -z+1/2'
    '-x, -y, -z'
    'x, -y-1/2, z-1/2'
_cell_length_a     10.6641(5)
_cell_length_b     20.2760(12)
_cell_length_c     25.0960(11)
_cell_angle_alpha     90.00
_cell_angle_beta     96.539(3)
_cell_angle_gamma     90.00
_cell_volume     5391.1(5)
_cell_formula_units_Z     8
_cell_measurement_reflns_used     685
_cell_measurement_theta_min     1
_cell_measurement_theta_max     26.5
_cell_measurement_temperature     293(2)
_exptl_crystal_description     prism
_exptl_crystal_colour     yellow
_exptl_crystal_size_max     0.670
_exptl_crystal_size_mid     0.333
_exptl_crystal_size_min     0.140
_exptl_crystal_density_diffrn     1.381
_exptl_crystal_density_meas     1.381
_exptl_crystal_density_method     'not measured'
_exptl_crystal_F_000     2320
_exptl_absorpt_coefficient_mu     0.237
_exptl_absorpt_correction_type     integration
_exptl_absorpt_process_details     '(X-RED32: Stoe & Cie, 2002)'
_exptl_absorpt_correction_T_min     0.766
_exptl_absorpt_correction_T_max     0.902
_exptl_special_details
;
;
_diffrn_ambient_temperature     293(2)
_diffrn_radiation_type     MoK\a
_diffrn_radiation_wavelength     0.71073
_diffrn_radiation_source     'fine-focfine-focus us sealed tube'
_diffrn_radiation_monochromator     graphite
_diffrn_measurement_device_type     'Stoe IPDSII'
_diffrn_measurement_method     rotation
_diffrn_detector_area_resol_mean     6.67
_diffrn_reflns_number     75273
_diffrn_reflns_av_R_equivalents     0.0819
_diffrn_reflns_av_sigmaI/netI     0.0652
_diffrn_reflns_theta_min     1.29
_diffrn_reflns_theta_max     26.50
_diffrn_reflns_theta_full     26.50
_diffrn_measured_fraction_theta_max     1.000
_diffrn_measured_fraction_theta_full     1.000
_diffrn_reflns_limit_h_min     -13
_diffrn_reflns_limit_h_max     13
_diffrn_reflns_limit_k_min     -25
_diffrn_reflns_limit_k_max     25
_diffrn_reflns_limit_l_min     -31
_diffrn_reflns_limit_l_max     31
_diffrn_standards_number     ?
_diffrn_standards_interval_count     ?
_diffrn_standards_interval_time     ?
_diffrn_standards_decay_%     ?
_refine_special_details
;
Refinement of <i>F</i>^2^ against ALL reflections. The weighted <i>R</i>-factor
<i>wR</i> and goodness of fit <i>S</i> are based on <i>F</i>^2^, conventional
<i>R</i>-factors <i>R</i> are based on <i>F</i>, with <i>F</i> set to zero for
negative <i>F</i>^2^. The threshold expression of <i>F</i>^2^ >
\s(<i>F</i>^2^) is used only for calculating <i>R</i>-factors(gt) <i>etc</i>.
and is not relevant to the choice of reflections for refinement.
<i>R</i>-factors based on <i>F</i>^2^ are statistically about twice as large
as those based on <i>F</i>, and <i>R</i>- factors based on ALL data will be
even larger.
;
_reflns_number_total     11185
_reflns_number_gt     6282
_reflns_threshold_expression     I>2\s(I)
_refine_ls_structure_factor_coef     Fsqd
_refine_ls_matrix_type     full
_refine_ls_R_factor_all     0.1553
_refine_ls_R_factor_gt     0.0789
_refine_ls_wR_factor_gt     0.1567
_refine_ls_wR_factor_ref     0.1880
_refine_ls_goodness_of_fit_ref     1.071
_refine_ls_restrained_S_all     1.071
_refine_ls_number_reflns     11185
_refine_ls_number_parameters     685
_refine_ls_number_restraints     0
_refine_ls_number_constraints     0
_refine_ls_hydrogen_treatment     constr
_refine_ls_weighting_scheme     calc
_refine_ls_weighting_details
                 'calc w=1/[\s^2^(Fo^2^)+(0.0814P)^2^] where P=(Fo^2^+2Fc^2^)/3'
_atom_sites_solution_hydrogens     geom
_atom_sites_solution_primary     direct
_atom_sites_solution_secondary     difmap
_refine_ls_shift/su_max     0.000
_refine_ls_shift/su_mean     0.000
_refine_diff_density_max     0.456
_refine_diff_density_min     -0.287
_refine_ls_extinction_method     none
_refine_ls_extinction_coef     ?
_refine_ls_abs_structure_details     ?
_refine_ls_abs_structure_Rogers     ?
loop_
    _atom_type_symbol
    _atom_type_description
    _atom_type_scat_dispersion_real
    _atom_type_scat_dispersion_imag
    _atom_type_scat_source
    'C' 'C' 0.0033 0.0016
                         'International Tables Vol C Tables 4.2.6.8 and 6.1.1.4'
    'H' 'H' 0.0000 0.0000
                         'International Tables Vol C Tables 4.2.6.8 and 6.1.1.4'
    'F' 'F' 0.0171 0.0103
                         'International Tables Vol C Tables 4.2.6.8 and 6.1.1.4'
    'O' 'O' 0.0106 0.0060
                         'International Tables Vol C Tables 4.2.6.8 and 6.1.1.4'
    'P' 'P' 0.1023 0.0942
                         'International Tables Vol C Tables 4.2.6.8 and 6.1.1.4'
    'S' 'S' 0.1246 0.1234
                         'International Tables Vol C Tables 4.2.6.8 and 6.1.1.4'
_computing_data_collection     'X-AREA (Stoe & Cie, 2002)'
_computing_cell_refinement     'X-AREA (Stoe & Cie, 2002)'
_computing_data_reduction     'X-RED32 (Stoe & Cie, 2002)'
_computing_structure_solution     'SIR97 (Altomare <i>et al.</i>,  1999)'
_computing_structure_refinement     'SHELXL-97 (Sheldrick, 2008)'
_computing_molecular_graphics     'ORTEP-3 (Farrugia, 1997)'
_computing_publication_material     'WinGX (Farrugia, 1999)'
loop_
    _atom_site_type_symbol
    _atom_site_label
    _atom_site_fract_x
    _atom_site_fract_y
    _atom_site_fract_z
    _atom_site_U_iso_or_equiv
    _atom_site_adp_type
    _atom_site_calc_flag
    _atom_site_refinement_flags
    _atom_site_occupancy
    _atom_site_disorder_assembly
    _atom_site_disorder_group
    C C1 0.2371(3) 0.4197(2) 0.62037(15) 0.0498(9) Uani d . 1 . .
    C C2 0.3253(4) 0.4694(2) 0.62123(18) 0.0650(11) Uani d . 1 . .
    H H2 0.3261 0.5035 0.6461 0.078 Uiso calc R 1 . .
    C C3 0.4130(4) 0.4678(3) 0.5844(2) 0.0803(14) Uani d . 1 . .
    H H3 0.4732 0.5010 0.5845 0.096 Uiso calc R 1 . .
    C C4 0.4111(4) 0.4177(3) 0.54798(19) 0.0798(15) Uani d . 1 . .
    H H4 0.4699 0.4175 0.5233 0.096 Uiso calc R 1 . .
    C C5 0.3252(4) 0.3682(3) 0.54703(17) 0.0723(13) Uani d . 1 . .
    H H5 0.3262 0.3339 0.5225 0.087 Uiso calc R 1 . .
    C C6 0.2369(4) 0.3695(2) 0.58279(16) 0.0602(11) Uani d . 1 . .
    H H6 0.1763 0.3364 0.5818 0.072 Uiso calc R 1 . .
    C C7 -0.0308(4) 0.4156(2) 0.61744(15) 0.0528(9) Uani d . 1 . .
    C C8 -0.0458(4) 0.4641(2) 0.57783(16) 0.0622(11) Uani d . 1 . .
    H H8 0.0151 0.4968 0.5769 0.075 Uiso calc R 1 . .
    C C9 -0.1508(4) 0.4638(3) 0.53982(18) 0.0742(13) Uani d . 1 . .
    H H9 -0.1609 0.4963 0.5135 0.089 Uiso calc R 1 . .
    C C10 -0.2396(5) 0.4153(3) 0.5414(2) 0.0873(16) Uani d . 1 . .
    H H10 -0.3085 0.4140 0.5151 0.105 Uiso calc R 1 . .
    C C11 -0.2280(5) 0.3693(3) 0.5808(2) 0.1002(19) Uani d . 1 . .
    H H11 -0.2912 0.3380 0.5823 0.120 Uiso calc R 1 . .
    C C12 -0.1216(4) 0.3684(3) 0.6196(2) 0.0782(14) Uani d . 1 . .
    H H12 -0.1133 0.3362 0.6462 0.094 Uiso calc R 1 . .
    C C13 0.1237(4) 0.3494(2) 0.70769(15) 0.0543(10) Uani d . 1 . .
    C C14 0.0411(5) 0.3450(3) 0.74678(19) 0.0782(14) Uani d . 1 . .
    H H14 -0.0195 0.3774 0.7495 0.094 Uiso calc R 1 . .
    C C15 0.0505(5) 0.2920(3) 0.7812(2) 0.0906(16) Uani d . 1 . .
    H H15 -0.0046 0.2887 0.8073 0.109 Uiso calc R 1 . .
    C C16 0.1381(5) 0.2446(3) 0.7779(2) 0.0836(15) Uani d . 1 . .
    H H16 0.1435 0.2094 0.8018 0.100 Uiso calc R 1 . .
    C C17 0.2186(5) 0.2481(2) 0.7395(2) 0.0775(13) Uani d . 1 . .
    H H17 0.2774 0.2147 0.7368 0.093 Uiso calc R 1 . .
    C C18 0.2133(4) 0.3009(2) 0.70465(17) 0.0642(11) Uani d . 1 . .
    H H18 0.2699 0.3038 0.6792 0.077 Uiso calc R 1 . .
    C C19 0.1036(4) 0.4932(2) 0.70104(15) 0.0539(10) Uani d . 1 . .
    H H19A 0.1028 0.5307 0.6770 0.065 Uiso calc R 1 . .
    H H19B 0.0247 0.4935 0.7169 0.065 Uiso calc R 1 . .
    C C20 0.2119(4) 0.5012(2) 0.74527(15) 0.0503(9) Uani d . 1 . .
    C C21 0.1997(3) 0.55009(19) 0.78769(15) 0.0495(9) Uani d . 1 . .
    C C22 0.1026(4) 0.5967(2) 0.78495(17) 0.0592(10) Uani d . 1 . .
    H H22 0.0417 0.5973 0.7553 0.071 Uiso calc R 1 . .
    C C23 0.0962(4) 0.6414(2) 0.82528(17) 0.0652(11) Uani d . 1 . .
    H H23 0.0316 0.6725 0.8228 0.078 Uiso calc R 1 . .
    C C24 0.1854(4) 0.6404(2) 0.86965(17) 0.0637(11) Uani d . 1 . .
    C C25 0.2826(4) 0.5952(2) 0.87317(16) 0.0637(12) Uani d . 1 . .
    H H25 0.3433 0.5948 0.9029 0.076 Uiso calc R 1 . .
    C C26 0.2887(4) 0.5508(2) 0.83254(16) 0.0574(10) Uani d . 1 . .
    H H26 0.3542 0.5202 0.8350 0.069 Uiso calc R 1 . .
    C C27 0.2565(6) 0.6850(4) 0.9558(2) 0.119(2) Uani d . 1 . .
    H H27A 0.2362 0.7201 0.9790 0.179 Uiso calc R 1 . .
    H H27B 0.3415 0.6903 0.9473 0.179 Uiso calc R 1 . .
    H H27C 0.2489 0.6434 0.9735 0.179 Uiso calc R 1 . .
    C C28 0.6457(3) 0.3595(2) 0.76582(15) 0.0513(9) Uani d . 1 . .
    C C29 0.5704(4) 0.3669(2) 0.71752(17) 0.0659(12) Uani d . 1 . .
    H H29 0.5308 0.4070 0.7090 0.079 Uiso calc R 1 . .
    C C30 0.5537(5) 0.3152(3) 0.68215(19) 0.0781(14) Uani d . 1 . .
    H H30 0.5015 0.3201 0.6501 0.094 Uiso calc R 1 . .
    C C31 0.6134(5) 0.2572(3) 0.6939(2) 0.0835(15) Uani d . 1 . .
    H H31 0.6030 0.2224 0.6696 0.100 Uiso calc R 1 . .
    C C32 0.6883(5) 0.2494(3) 0.7409(2) 0.0913(16) Uani d . 1 . .
    H H32 0.7285 0.2092 0.7486 0.110 Uiso calc R 1 . .
    C C33 0.7055(4) 0.3002(2) 0.77731(18) 0.0702(12) Uani d . 1 . .
    H H33 0.7571 0.2946 0.8094 0.084 Uiso calc R 1 . .
    C C34 0.5360(4) 0.40709(19) 0.85901(15) 0.0517(9) Uani d . 1 . .
    C C35 0.4350(4) 0.3661(2) 0.84246(18) 0.0716(13) Uani d . 1 . .
    H H35 0.4278 0.3472 0.8085 0.086 Uiso calc R 1 . .
    C C36 0.3453(5) 0.3534(3) 0.8767(2) 0.1001(19) Uani d . 1 . .
    H H36 0.2769 0.3262 0.8658 0.120 Uiso calc R 1 . .
    C C37 0.3577(6) 0.3812(4) 0.9268(3) 0.104(2) Uani d . 1 . .
    H H37 0.2983 0.3717 0.9501 0.125 Uiso calc R 1 . .
    C C38 0.4554(6) 0.4223(3) 0.9431(2) 0.0998(18) Uani d . 1 . .
    H H38 0.4620 0.4412 0.9770 0.120 Uiso calc R 1 . .
    C C39 0.5447(5) 0.4357(2) 0.90883(18) 0.0732(13) Uani d . 1 . .
    H H39 0.6110 0.4643 0.9196 0.088 Uiso calc R 1 . .
    C C40 0.8025(4) 0.4269(2) 0.85787(16) 0.0548(10) Uani d . 1 . .
    C C41 0.8310(4) 0.3769(2) 0.89511(18) 0.0698(12) Uani d . 1 . .
    H H41 0.7763 0.3413 0.8965 0.084 Uiso calc R 1 . .
    C C42 0.9406(5) 0.3798(3) 0.9301(2) 0.0839(15) Uani d . 1 . .
    H H42 0.9601 0.3459 0.9546 0.101 Uiso calc R 1 . .
    C C43 1.0204(5) 0.4323(3) 0.9288(2) 0.0912(17) Uani d . 1 . .
    H H43 1.0938 0.4343 0.9526 0.109 Uiso calc R 1 . .
    C C44 0.9928(5) 0.4816(3) 0.8928(2) 0.0897(16) Uani d . 1 . .
    H H44 1.0476 0.5172 0.8920 0.108 Uiso calc R 1 . .
    C C45 0.8839(4) 0.4793(2) 0.8573(2) 0.0727(13) Uani d . 1 . .
    H H45 0.8656 0.5134 0.8329 0.087 Uiso calc R 1 . .
    C C46 0.6179(4) 0.50060(19) 0.78234(16) 0.0514(9) Uani d . 1 . .
    H H46A 0.5295 0.5006 0.7679 0.062 Uiso calc R 1 . .
    H H46B 0.6304 0.5360 0.8084 0.062 Uiso calc R 1 . .
    C C47 0.6978(4) 0.5137(2) 0.73732(16) 0.0534(10) Uani d . 1 . .
    C C48 0.6536(3) 0.56138(19) 0.69497(15) 0.0495(9) Uani d . 1 . .
    C C49 0.5466(4) 0.6000(2) 0.69589(17) 0.0607(11) Uani d . 1 . .
    H H49 0.5008 0.5974 0.7252 0.073 Uiso calc R 1 . .
    C C50 0.5068(4) 0.6422(2) 0.65444(19) 0.0709(12) Uani d . 1 . .
    H H50 0.4345 0.6676 0.6556 0.085 Uiso calc R 1 . .
    C C51 0.5753(4) 0.6464(2) 0.61101(17) 0.0660(12) Uani d . 1 . .
    C C52 0.6829(5) 0.6085(3) 0.6100(2) 0.0819(15) Uani d . 1 . .
    H H52 0.7296 0.6115 0.5810 0.098 Uiso calc R 1 . .
    C C53 0.7206(4) 0.5672(2) 0.65113(18) 0.0676(12) Uani d . 1 . .
    H H53 0.7932 0.5421 0.6499 0.081 Uiso calc R 1 . .
    C C54 0.4351(6) 0.7247(3) 0.5649(2) 0.110(2) Uani d . 1 . .
    H H54A 0.4263 0.7492 0.5320 0.165 Uiso calc R 1 . .
    H H54B 0.4419 0.7546 0.5947 0.165 Uiso calc R 1 . .
    H H54C 0.3625 0.6970 0.5663 0.165 Uiso calc R 1 . .
    C C55 -0.0022(5) 0.6781(3) 0.5545(2) 0.0789(14) Uani d . 1 . .
    C C56 0.8050(6) 0.8346(3) 0.4279(3) 0.0893(16) Uani d . 1 . .
    F F1 -0.0619(3) 0.6251(2) 0.53358(14) 0.1184(12) Uani d . 1 . .
    F F2 -0.0878(3) 0.72038(18) 0.56646(15) 0.1195(12) Uani d . 1 . .
    F F3 0.0579(4) 0.7046(2) 0.51722(14) 0.1332(14) Uani d . 1 . .
    F F4 0.8159(4) 0.8128(3) 0.47665(15) 0.1514(17) Uani d . 1 . .
    F F5 0.8797(5) 0.8827(3) 0.4279(3) 0.211(3) Uani d . 1 . .
    F F6 0.8564(4) 0.7876(2) 0.40148(19) 0.1530(16) Uani d . 1 . .
    O O1 0.3065(3) 0.46701(15) 0.74453(11) 0.0653(8) Uani d . 1 . .
    O O2 0.1719(3) 0.68647(18) 0.90766(14) 0.0893(11) Uani d . 1 . .
    O O3 0.7972(3) 0.48392(16) 0.73638(12) 0.0718(9) Uani d . 1 . .
    O O4 0.5451(4) 0.68504(19) 0.56762(13) 0.0946(11) Uani d . 1 . .
    O O5 0.0177(4) 0.6331(2) 0.64958(14) 0.1079(13) Uani d . 1 . .
    O O6 0.1662(4) 0.71576(19) 0.6272(2) 0.1266(16) Uani d . 1 . .
    O O7 0.1802(3) 0.60495(18) 0.59502(17) 0.0979(12) Uani d . 1 . .
    O O8 0.5820(5) 0.7954(3) 0.4125(3) 0.183(3) Uani d . 1 . .
    O O9 0.6181(6) 0.9064(3) 0.4313(2) 0.157(2) Uani d . 1 . .
    O O10 0.6530(6) 0.8681(3) 0.34844(17) 0.154(2) Uani d . 1 . .
    P P1 0.11235(9) 0.41867(5) 0.66285(4) 0.0478(3) Uani d . 1 . .
    P P2 0.65496(9) 0.42347(5) 0.81549(4) 0.0482(3) Uani d . 1 . .
    S S1 0.10381(12) 0.65597(6) 0.61330(5) 0.0681(3) Uani d . 1 . .
    S S2 0.64543(14) 0.85241(7) 0.40166(5) 0.0844(4) Uani d . 1 . .
loop_
    _atom_site_aniso_label
    _atom_site_aniso_U_11
    _atom_site_aniso_U_22
    _atom_site_aniso_U_33
    _atom_site_aniso_U_12
    _atom_site_aniso_U_13
    _atom_site_aniso_U_23
    C1 0.043(2) 0.057(2) 0.048(2) 0.0017(19) 0.0011(16) 0.0038(19)
    C2 0.057(3) 0.072(3) 0.066(3) -0.004(2) 0.007(2) 0.002(2)
    C3 0.056(3) 0.102(4) 0.084(3) -0.018(3) 0.015(2) 0.012(3)
    C4 0.056(3) 0.127(5) 0.059(3) 0.010(3) 0.017(2) 0.010(3)
    C5 0.066(3) 0.100(4) 0.052(2) 0.010(3) 0.013(2) -0.003(2)
    C6 0.064(3) 0.066(3) 0.052(2) -0.002(2) 0.011(2) -0.002(2)
    C7 0.049(2) 0.059(3) 0.051(2) -0.002(2) 0.0066(17) -0.0054(19)
    C8 0.053(2) 0.071(3) 0.061(3) 0.001(2) -0.0010(19) 0.001(2)
    C9 0.063(3) 0.099(4) 0.057(3) 0.009(3) -0.006(2) -0.002(2)
    C10 0.052(3) 0.137(5) 0.071(3) -0.001(3) -0.005(2) -0.005(3)
    C11 0.062(3) 0.137(5) 0.099(4) -0.040(3) -0.004(3) -0.006(4)
    C12 0.068(3) 0.090(4) 0.074(3) -0.022(3) -0.001(2) 0.013(3)
    C13 0.053(2) 0.060(3) 0.050(2) -0.004(2) 0.0040(18) 0.0005(19)
    C14 0.071(3) 0.096(4) 0.071(3) 0.013(3) 0.021(2) 0.020(3)
    C15 0.083(4) 0.112(5) 0.081(3) -0.005(3) 0.023(3) 0.031(3)
    C16 0.096(4) 0.077(4) 0.076(3) -0.016(3) -0.001(3) 0.027(3)
    C17 0.088(3) 0.068(3) 0.075(3) 0.013(3) 0.001(3) 0.011(3)
    C18 0.066(3) 0.067(3) 0.061(3) 0.005(2) 0.011(2) 0.004(2)
    C19 0.048(2) 0.059(2) 0.053(2) 0.0056(19) 0.0005(18) -0.0051(19)
    C20 0.046(2) 0.055(2) 0.049(2) -0.0009(19) 0.0031(17) 0.0014(18)
    C21 0.047(2) 0.053(2) 0.048(2) -0.0055(18) 0.0044(16) 0.0001(18)
    C22 0.059(2) 0.059(3) 0.058(2) 0.004(2) -0.0016(19) -0.004(2)
    C23 0.065(3) 0.061(3) 0.069(3) 0.007(2) 0.004(2) -0.012(2)
    C24 0.065(3) 0.065(3) 0.063(3) -0.010(2) 0.013(2) -0.012(2)
    C25 0.050(2) 0.087(3) 0.052(2) -0.006(2) -0.0022(18) -0.010(2)
    C26 0.046(2) 0.071(3) 0.054(2) 0.001(2) -0.0003(18) -0.001(2)
    C27 0.111(5) 0.167(7) 0.077(4) 0.003(4) -0.001(3) -0.065(4)
    C28 0.041(2) 0.057(2) 0.056(2) 0.0049(18) 0.0039(17) 0.0036(19)
    C29 0.064(3) 0.071(3) 0.059(3) 0.015(2) -0.006(2) -0.003(2)
    C30 0.071(3) 0.098(4) 0.062(3) 0.011(3) -0.003(2) -0.013(3)
    C31 0.082(3) 0.084(4) 0.085(4) 0.005(3) 0.007(3) -0.031(3)
    C32 0.104(4) 0.074(3) 0.093(4) 0.032(3) -0.003(3) -0.013(3)
    C33 0.079(3) 0.069(3) 0.059(3) 0.021(3) -0.005(2) -0.006(2)
    C34 0.051(2) 0.051(2) 0.054(2) 0.0043(18) 0.0060(17) 0.0061(18)
    C35 0.060(3) 0.094(4) 0.060(3) -0.013(3) 0.006(2) 0.006(2)
    C36 0.067(3) 0.139(5) 0.098(4) -0.030(3) 0.024(3) 0.001(4)
    C37 0.082(4) 0.144(6) 0.095(4) 0.003(4) 0.043(3) 0.019(4)
    C38 0.109(5) 0.128(5) 0.068(3) 0.003(4) 0.037(3) -0.003(3)
    C39 0.077(3) 0.080(3) 0.065(3) -0.008(3) 0.020(2) -0.004(2)
    C40 0.050(2) 0.054(2) 0.059(2) 0.002(2) 0.0004(18) 0.0033(19)
    C41 0.067(3) 0.058(3) 0.080(3) -0.003(2) -0.014(2) 0.010(2)
    C42 0.081(3) 0.076(3) 0.088(3) 0.013(3) -0.024(3) 0.018(3)
    C43 0.056(3) 0.101(4) 0.109(4) -0.008(3) -0.025(3) 0.012(3)
    C44 0.064(3) 0.094(4) 0.105(4) -0.025(3) -0.015(3) 0.017(3)
    C45 0.063(3) 0.069(3) 0.083(3) -0.012(2) -0.005(2) 0.012(2)
    C46 0.047(2) 0.052(2) 0.055(2) 0.0065(18) 0.0074(17) 0.0061(18)
    C47 0.048(2) 0.052(2) 0.061(2) 0.0030(19) 0.0104(18) 0.0085(19)
    C48 0.045(2) 0.049(2) 0.055(2) 0.0013(17) 0.0077(17) 0.0053(17)
    C49 0.062(3) 0.063(3) 0.059(2) 0.009(2) 0.016(2) 0.013(2)
    C50 0.068(3) 0.069(3) 0.076(3) 0.017(2) 0.010(2) 0.014(2)
    C51 0.077(3) 0.063(3) 0.057(3) 0.001(2) 0.002(2) 0.018(2)
    C52 0.072(3) 0.106(4) 0.071(3) 0.005(3) 0.021(2) 0.026(3)
    C53 0.051(2) 0.086(3) 0.067(3) 0.010(2) 0.011(2) 0.020(2)
    C54 0.113(5) 0.102(5) 0.107(4) 0.030(4) -0.019(4) 0.036(4)
    C55 0.080(3) 0.076(3) 0.082(3) -0.003(3) 0.013(3) 0.012(3)
    C56 0.105(4) 0.071(4) 0.093(4) -0.008(3) 0.013(3) -0.011(3)
    F1 0.107(2) 0.135(3) 0.104(2) -0.025(2) -0.0280(19) -0.013(2)
    F2 0.102(2) 0.116(3) 0.140(3) 0.044(2) 0.009(2) 0.038(2)
    F3 0.146(3) 0.164(4) 0.095(2) 0.002(3) 0.037(2) 0.054(2)
    F4 0.140(3) 0.216(5) 0.090(3) 0.046(3) -0.023(2) 0.014(3)
    F5 0.134(4) 0.124(4) 0.361(9) -0.039(3) -0.029(5) 0.026(5)
    F6 0.148(4) 0.148(4) 0.164(4) 0.042(3) 0.024(3) -0.029(3)
    O1 0.0527(16) 0.079(2) 0.0620(17) 0.0156(15) -0.0035(13) -0.0125(15)
    O2 0.084(2) 0.097(3) 0.086(2) -0.001(2) 0.0076(19) -0.042(2)
    O3 0.0541(17) 0.087(2) 0.077(2) 0.0193(16) 0.0190(15) 0.0247(17)
    O4 0.106(3) 0.105(3) 0.072(2) 0.026(2) 0.0070(19) 0.039(2)
    O5 0.134(3) 0.120(3) 0.074(2) 0.020(3) 0.028(2) 0.029(2)
    O6 0.131(3) 0.079(3) 0.157(4) -0.016(2) -0.040(3) -0.034(3)
    O7 0.082(2) 0.078(2) 0.129(3) 0.023(2) -0.005(2) -0.019(2)
    O8 0.132(4) 0.163(5) 0.236(6) -0.068(4) -0.057(4) 0.103(5)
    O9 0.175(5) 0.148(4) 0.147(4) 0.073(4) 0.009(4) -0.039(4)
    O10 0.218(6) 0.161(5) 0.079(3) 0.029(4) -0.004(3) 0.048(3)
    P1 0.0438(5) 0.0532(6) 0.0460(5) 0.0001(5) 0.0034(4) -0.0011(5)
    P2 0.0453(5) 0.0489(6) 0.0502(5) 0.0029(5) 0.0047(4) 0.0062(5)
    S1 0.0765(8) 0.0559(7) 0.0675(7) 0.0042(6) -0.0102(6) -0.0071(6)
    S2 0.0943(10) 0.0832(10) 0.0727(8) 0.0104(8) -0.0036(7) 0.0098(7)
_geom_special_details
;
All e.s.d.'s (except the e.s.d. in the dihedral angle between two l.s. planes)
are estimated using the full covariance matrix. The cell e.s.d.'s are taken
into account individually in the estimation of e.s.d.'s in distances, angles
and torsion angles; correlations between e.s.d.'s in cell parameters are only
used when they are defined by crystal symmetry. An approximate (isotropic)
treatment of cell e.s.d.'s is used for estimating e.s.d.'s involving l.s.
planes.
;
loop_
    _geom_bond_atom_site_label_1
    _geom_bond_atom_site_label_2
    _geom_bond_site_symmetry_2
    _geom_bond_distance
    _geom_bond_publ_flag
    C1 C2 . 1.378(6) ?
    C1 C6 . 1.387(6) ?
    C1 P1 . 1.797(4) ?
    C2 C3 . 1.389(6) ?
    C2 H2 . 0.9300 ?
    C3 C4 . 1.365(7) ?
    C3 H3 . 0.9300 ?
    C4 C5 . 1.357(7) ?
    C4 H4 . 0.9300 ?
    C5 C6 . 1.373(6) ?
    C5 H5 . 0.9300 ?
    C6 H6 . 0.9300 ?
    C7 C12 . 1.368(6) ?
    C7 C8 . 1.394(6) ?
    C7 P1 . 1.799(4) ?
    C8 C9 . 1.386(6) ?
    C8 H8 . 0.9300 ?
    C9 C10 . 1.369(7) ?
    C9 H9 . 0.9300 ?
    C10 C11 . 1.355(8) ?
    C10 H10 . 0.9300 ?
    C11 C12 . 1.409(7) ?
    C11 H11 . 0.9300 ?
    C12 H12 . 0.9300 ?
    C13 C18 . 1.379(6) ?
    C13 C14 . 1.394(6) ?
    C13 P1 . 1.795(4) ?
    C14 C15 . 1.376(7) ?
    C14 H14 . 0.9300 ?
    C15 C16 . 1.349(7) ?
    C15 H15 . 0.9300 ?
    C16 C17 . 1.364(7) ?
    C16 H16 . 0.9300 ?
    C17 C18 . 1.379(6) ?
    C17 H17 . 0.9300 ?
    C18 H18 . 0.9300 ?
    C19 C20 . 1.517(5) ?
    C19 P1 . 1.798(4) ?
    C19 H19A . 0.9700 ?
    C19 H19B . 0.9700 ?
    C20 O1 . 1.226(4) ?
    C20 C21 . 1.471(5) ?
    C21 C26 . 1.387(5) ?
    C21 C22 . 1.398(6) ?
    C22 C23 . 1.366(6) ?
    C22 H22 . 0.9300 ?
    C23 C24 . 1.380(6) ?
    C23 H23 . 0.9300 ?
    C24 O2 . 1.355(5) ?
    C24 C25 . 1.379(6) ?
    C25 C26 . 1.367(6) ?
    C25 H25 . 0.9300 ?
    C26 H26 . 0.9300 ?
    C27 O2 . 1.423(6) ?
    C27 H27A . 0.9600 ?
    C27 H27B . 0.9600 ?
    C27 H27C . 0.9600 ?
    C28 C33 . 1.376(6) ?
    C28 C29 . 1.384(5) ?
    C28 P2 . 1.794(4) ?
    C29 C30 . 1.371(6) ?
    C29 H29 . 0.9300 ?
    C30 C31 . 1.355(7) ?
    C30 H30 . 0.9300 ?
    C31 C32 . 1.357(7) ?
    C31 H31 . 0.9300 ?
    C32 C33 . 1.376(7) ?
    C32 H32 . 0.9300 ?
    C33 H33 . 0.9300 ?
    C34 C39 . 1.372(6) ?
    C34 C35 . 1.387(6) ?
    C34 P2 . 1.796(4) ?
    C35 C36 . 1.381(7) ?
    C35 H35 . 0.9300 ?
    C36 C37 . 1.370(8) ?
    C36 H36 . 0.9300 ?
    C37 C38 . 1.360(9) ?
    C37 H37 . 0.9300 ?
    C38 C39 . 1.380(7) ?
    C38 H38 . 0.9300 ?
    C39 H39 . 0.9300 ?
    C40 C45 . 1.373(6) ?
    C40 C41 . 1.390(6) ?
    C40 P2 . 1.797(4) ?
    C41 C42 . 1.380(6) ?
    C41 H41 . 0.9300 ?
    C42 C43 . 1.366(7) ?
    C42 H42 . 0.9300 ?
    C43 C44 . 1.356(7) ?
    C43 H43 . 0.9300 ?
    C44 C45 . 1.382(6) ?
    C44 H44 . 0.9300 ?
    C45 H45 . 0.9300 ?
    C46 C47 . 1.514(5) ?
    C46 P2 . 1.794(4) ?
    C46 H46A . 0.9700 ?
    C46 H46B . 0.9700 ?
    C47 O3 . 1.223(5) ?
    C47 C48 . 1.473(5) ?
    C48 C53 . 1.384(6) ?
    C48 C49 . 1.386(5) ?
    C49 C50 . 1.376(6) ?
    C49 H49 . 0.9300 ?
    C50 C51 . 1.382(6) ?
    C50 H50 . 0.9300 ?
    C51 O4 . 1.350(5) ?
    C51 C52 . 1.384(7) ?
    C52 C53 . 1.354(6) ?
    C52 H52 . 0.9300 ?
    C53 H53 . 0.9300 ?
    C54 O4 . 1.417(6) ?
    C54 H54A . 0.9600 ?
    C54 H54B . 0.9600 ?
    C54 H54C . 0.9600 ?
    C55 F3 . 1.308(6) ?
    C55 F2 . 1.312(6) ?
    C55 F1 . 1.326(6) ?
    C55 S1 . 1.811(5) ?
    C56 F5 . 1.260(7) ?
    C56 F4 . 1.293(7) ?
    C56 F6 . 1.317(6) ?
    C56 S2 . 1.791(7) ?
    O5 S1 . 1.441(4) ?
    O6 S1 . 1.408(4) ?
    O7 S1 . 1.424(4) ?
    O8 S2 . 1.381(5) ?
    O9 S2 . 1.374(5) ?
    O10 S2 . 1.384(4) ?
loop_
    _geom_angle_atom_site_label_1
    _geom_angle_atom_site_label_2
    _geom_angle_atom_site_label_3
    _geom_angle_site_symmetry_1
    _geom_angle_site_symmetry_3
    _geom_angle
    _geom_angle_publ_flag
    C2 C1 C6 . . 119.7(4) ?
    C2 C1 P1 . . 123.3(3) ?
    C6 C1 P1 . . 116.8(3) ?
    C1 C2 C3 . . 118.9(5) ?
    C1 C2 H2 . . 120.6 ?
    C3 C2 H2 . . 120.6 ?
    C4 C3 C2 . . 120.2(5) ?
    C4 C3 H3 . . 119.9 ?
    C2 C3 H3 . . 119.9 ?
    C5 C4 C3 . . 121.4(4) ?
    C5 C4 H4 . . 119.3 ?
    C3 C4 H4 . . 119.3 ?
    C4 C5 C6 . . 119.1(5) ?
    C4 C5 H5 . . 120.5 ?
    C6 C5 H5 . . 120.5 ?
    C5 C6 C1 . . 120.7(4) ?
    C5 C6 H6 . . 119.6 ?
    C1 C6 H6 . . 119.6 ?
    C12 C7 C8 . . 119.9(4) ?
    C12 C7 P1 . . 123.5(3) ?
    C8 C7 P1 . . 116.6(3) ?
    C9 C8 C7 . . 120.4(4) ?
    C9 C8 H8 . . 119.8 ?
    C7 C8 H8 . . 119.8 ?
    C10 C9 C8 . . 119.4(5) ?
    C10 C9 H9 . . 120.3 ?
    C8 C9 H9 . . 120.3 ?
    C11 C10 C9 . . 120.6(5) ?
    C11 C10 H10 . . 119.7 ?
    C9 C10 H10 . . 119.7 ?
    C10 C11 C12 . . 120.9(5) ?
    C10 C11 H11 . . 119.5 ?
    C12 C11 H11 . . 119.5 ?
    C7 C12 C11 . . 118.7(5) ?
    C7 C12 H12 . . 120.6 ?
    C11 C12 H12 . . 120.6 ?
    C18 C13 C14 . . 119.4(4) ?
    C18 C13 P1 . . 121.4(3) ?
    C14 C13 P1 . . 119.2(3) ?
    C15 C14 C13 . . 119.0(5) ?
    C15 C14 H14 . . 120.5 ?
    C13 C14 H14 . . 120.5 ?
    C16 C15 C14 . . 121.2(5) ?
    C16 C15 H15 . . 119.4 ?
    C14 C15 H15 . . 119.4 ?
    C15 C16 C17 . . 120.2(5) ?
    C15 C16 H16 . . 119.9 ?
    C17 C16 H16 . . 119.9 ?
    C16 C17 C18 . . 120.3(5) ?
    C16 C17 H17 . . 119.9 ?
    C18 C17 H17 . . 119.9 ?
    C17 C18 C13 . . 119.9(4) ?
    C17 C18 H18 . . 120.1 ?
    C13 C18 H18 . . 120.1 ?
    C20 C19 P1 . . 113.4(3) ?
    C20 C19 H19A . . 108.9 ?
    P1 C19 H19A . . 108.9 ?
    C20 C19 H19B . . 108.9 ?
    P1 C19 H19B . . 108.9 ?
    H19A C19 H19B . . 107.7 ?
    O1 C20 C21 . . 122.2(3) ?
    O1 C20 C19 . . 119.2(3) ?
    C21 C20 C19 . . 118.6(3) ?
    C26 C21 C22 . . 117.9(4) ?
    C26 C21 C20 . . 119.0(4) ?
    C22 C21 C20 . . 123.1(3) ?
    C23 C22 C21 . . 120.8(4) ?
    C23 C22 H22 . . 119.6 ?
    C21 C22 H22 . . 119.6 ?
    C22 C23 C24 . . 120.0(4) ?
    C22 C23 H23 . . 120.0 ?
    C24 C23 H23 . . 120.0 ?
    O2 C24 C25 . . 123.6(4) ?
    O2 C24 C23 . . 116.0(4) ?
    C25 C24 C23 . . 120.4(4) ?
    C26 C25 C24 . . 119.3(4) ?
    C26 C25 H25 . . 120.3 ?
    C24 C25 H25 . . 120.3 ?
    C25 C26 C21 . . 121.7(4) ?
    C25 C26 H26 . . 119.2 ?
    C21 C26 H26 . . 119.2 ?
    O2 C27 H27A . . 109.5 ?
    O2 C27 H27B . . 109.5 ?
    H27A C27 H27B . . 109.5 ?
    O2 C27 H27C . . 109.5 ?
    H27A C27 H27C . . 109.5 ?
    H27B C27 H27C . . 109.5 ?
    C33 C28 C29 . . 119.1(4) ?
    C33 C28 P2 . . 119.9(3) ?
    C29 C28 P2 . . 120.8(3) ?
    C30 C29 C28 . . 120.3(4) ?
    C30 C29 H29 . . 119.8 ?
    C28 C29 H29 . . 119.8 ?
    C31 C30 C29 . . 120.0(4) ?
    C31 C30 H30 . . 120.0 ?
    C29 C30 H30 . . 120.0 ?
    C30 C31 C32 . . 120.4(5) ?
    C30 C31 H31 . . 119.8 ?
    C32 C31 H31 . . 119.8 ?
    C31 C32 C33 . . 120.7(5) ?
    C31 C32 H32 . . 119.6 ?
    C33 C32 H32 . . 119.6 ?
    C28 C33 C32 . . 119.5(4) ?
    C28 C33 H33 . . 120.3 ?
    C32 C33 H33 . . 120.3 ?
    C39 C34 C35 . . 119.7(4) ?
    C39 C34 P2 . . 119.8(3) ?
    C35 C34 P2 . . 120.5(3) ?
    C36 C35 C34 . . 119.7(5) ?
    C36 C35 H35 . . 120.2 ?
    C34 C35 H35 . . 120.2 ?
    C37 C36 C35 . . 119.5(5) ?
    C37 C36 H36 . . 120.2 ?
    C35 C36 H36 . . 120.2 ?
    C38 C37 C36 . . 121.2(5) ?
    C38 C37 H37 . . 119.4 ?
    C36 C37 H37 . . 119.4 ?
    C37 C38 C39 . . 119.5(5) ?
    C37 C38 H38 . . 120.2 ?
    C39 C38 H38 . . 120.2 ?
    C34 C39 C38 . . 120.3(5) ?
    C34 C39 H39 . . 119.9 ?
    C38 C39 H39 . . 119.9 ?
    C45 C40 C41 . . 118.8(4) ?
    C45 C40 P2 . . 122.4(3) ?
    C41 C40 P2 . . 118.7(3) ?
    C42 C41 C40 . . 120.1(4) ?
    C42 C41 H41 . . 120.0 ?
    C40 C41 H41 . . 120.0 ?
    C43 C42 C41 . . 120.2(5) ?
    C43 C42 H42 . . 119.9 ?
    C41 C42 H42 . . 119.9 ?
    C44 C43 C42 . . 120.1(4) ?
    C44 C43 H43 . . 119.9 ?
    C42 C43 H43 . . 119.9 ?
    C43 C44 C45 . . 120.5(5) ?
    C43 C44 H44 . . 119.7 ?
    C45 C44 H44 . . 119.7 ?
    C40 C45 C44 . . 120.3(4) ?
    C40 C45 H45 . . 119.8 ?
    C44 C45 H45 . . 119.8 ?
    C47 C46 P2 . . 112.7(3) ?
    C47 C46 H46A . . 109.0 ?
    P2 C46 H46A . . 109.0 ?
    C47 C46 H46B . . 109.0 ?
    P2 C46 H46B . . 109.0 ?
    H46A C46 H46B . . 107.8 ?
    O3 C47 C48 . . 121.1(4) ?
    O3 C47 C46 . . 119.3(3) ?
    C48 C47 C46 . . 119.5(3) ?
    C53 C48 C49 . . 117.8(4) ?
    C53 C48 C47 . . 118.5(4) ?
    C49 C48 C47 . . 123.7(4) ?
    C50 C49 C48 . . 121.5(4) ?
    C50 C49 H49 . . 119.2 ?
    C48 C49 H49 . . 119.2 ?
    C49 C50 C51 . . 119.3(4) ?
    C49 C50 H50 . . 120.4 ?
    C51 C50 H50 . . 120.4 ?
    O4 C51 C50 . . 124.9(4) ?
    O4 C51 C52 . . 115.5(4) ?
    C50 C51 C52 . . 119.6(4) ?
    C53 C52 C51 . . 120.3(4) ?
    C53 C52 H52 . . 119.8 ?
    C51 C52 H52 . . 119.8 ?
    C52 C53 C48 . . 121.5(4) ?
    C52 C53 H53 . . 119.2 ?
    C48 C53 H53 . . 119.2 ?
    O4 C54 H54A . . 109.5 ?
    O4 C54 H54B . . 109.5 ?
    H54A C54 H54B . . 109.5 ?
    O4 C54 H54C . . 109.5 ?
    H54A C54 H54C . . 109.5 ?
    H54B C54 H54C . . 109.5 ?
    F3 C55 F2 . . 107.8(5) ?
    F3 C55 F1 . . 107.7(5) ?
    F2 C55 F1 . . 107.8(5) ?
    F3 C55 S1 . . 111.9(4) ?
    F2 C55 S1 . . 111.1(4) ?
    F1 C55 S1 . . 110.4(4) ?
    F5 C56 F4 . . 106.1(6) ?
    F5 C56 F6 . . 105.2(6) ?
    F4 C56 F6 . . 103.4(5) ?
    F5 C56 S2 . . 114.7(5) ?
    F4 C56 S2 . . 113.3(5) ?
    F6 C56 S2 . . 113.2(4) ?
    C24 O2 C27 . . 118.3(4) ?
    C51 O4 C54 . . 119.2(4) ?
    C13 P1 C1 . . 112.27(19) ?
    C13 P1 C19 . . 109.13(19) ?
    C1 P1 C19 . . 113.18(19) ?
    C13 P1 C7 . . 111.24(19) ?
    C1 P1 C7 . . 104.86(17) ?
    C19 P1 C7 . . 105.94(18) ?
    C28 P2 C46 . . 108.42(18) ?
    C28 P2 C34 . . 107.57(19) ?
    C46 P2 C34 . . 108.02(17) ?
    C28 P2 C40 . . 114.50(18) ?
    C46 P2 C40 . . 111.87(19) ?
    C34 P2 C40 . . 106.16(18) ?
    O6 S1 O7 . . 115.7(3) ?
    O6 S1 O5 . . 115.9(3) ?
    O7 S1 O5 . . 113.5(3) ?
    O6 S1 C55 . . 102.9(3) ?
    O7 S1 C55 . . 104.1(3) ?
    O5 S1 C55 . . 102.2(2) ?
    O9 S2 O8 . . 114.9(4) ?
    O9 S2 O10 . . 112.2(4) ?
    O8 S2 O10 . . 117.8(4) ?
    O9 S2 C56 . . 102.3(3) ?
    O8 S2 C56 . . 103.0(3) ?
    O10 S2 C56 . . 104.2(3) ?
loop_
    _geom_torsion_atom_site_label_1
    _geom_torsion_atom_site_label_2
    _geom_torsion_atom_site_label_3
    _geom_torsion_atom_site_label_4
    _geom_torsion_site_symmetry_1
    _geom_torsion_site_symmetry_2
    _geom_torsion_site_symmetry_3
    _geom_torsion_site_symmetry_4
    _geom_torsion
    _geom_torsion_publ_flag
    C6 C1 C2 C3 . . . . -0.4(6) ?
    P1 C1 C2 C3 . . . . -175.8(3) ?
    C1 C2 C3 C4 . . . . 0.1(7) ?
    C2 C3 C4 C5 . . . . -0.6(8) ?
    C3 C4 C5 C6 . . . . 1.4(7) ?
    C4 C5 C6 C1 . . . . -1.7(7) ?
    C2 C1 C6 C5 . . . . 1.2(6) ?
    P1 C1 C6 C5 . . . . 176.9(3) ?
    C12 C7 C8 C9 . . . . -1.5(7) ?
    P1 C7 C8 C9 . . . . 177.4(3) ?
    C7 C8 C9 C10 . . . . -0.3(7) ?
    C8 C9 C10 C11 . . . . 2.5(8) ?
    C9 C10 C11 C12 . . . . -3.0(9) ?
    C8 C7 C12 C11 . . . . 1.1(7) ?
    P1 C7 C12 C11 . . . . -177.8(4) ?
    C10 C11 C12 C7 . . . . 1.2(9) ?
    C18 C13 C14 C15 . . . . -0.4(7) ?
    P1 C13 C14 C15 . . . . -179.7(4) ?
    C13 C14 C15 C16 . . . . 0.2(8) ?
    C14 C15 C16 C17 . . . . -0.8(9) ?
    C15 C16 C17 C18 . . . . 1.6(8) ?
    C16 C17 C18 C13 . . . . -1.8(7) ?
    C14 C13 C18 C17 . . . . 1.2(7) ?
    P1 C13 C18 C17 . . . . -179.5(3) ?
    P1 C19 C20 O1 . . . . 15.7(5) ?
    P1 C19 C20 C21 . . . . -164.4(3) ?
    O1 C20 C21 C26 . . . . -10.1(6) ?
    C19 C20 C21 C26 . . . . 170.1(4) ?
    O1 C20 C21 C22 . . . . 169.4(4) ?
    C19 C20 C21 C22 . . . . -10.5(6) ?
    C26 C21 C22 C23 . . . . 0.0(6) ?
    C20 C21 C22 C23 . . . . -179.5(4) ?
    C21 C22 C23 C24 . . . . -0.7(7) ?
    C22 C23 C24 O2 . . . . 180.0(4) ?
    C22 C23 C24 C25 . . . . 1.1(7) ?
    O2 C24 C25 C26 . . . . -179.6(4) ?
    C23 C24 C25 C26 . . . . -0.8(7) ?
    C24 C25 C26 C21 . . . . 0.1(7) ?
    C22 C21 C26 C25 . . . . 0.3(6) ?
    C20 C21 C26 C25 . . . . 179.8(4) ?
    C33 C28 C29 C30 . . . . 1.3(7) ?
    P2 C28 C29 C30 . . . . -173.3(4) ?
    C28 C29 C30 C31 . . . . -1.5(8) ?
    C29 C30 C31 C32 . . . . 1.0(8) ?
    C30 C31 C32 C33 . . . . -0.3(9) ?
    C29 C28 C33 C32 . . . . -0.6(7) ?
    P2 C28 C33 C32 . . . . 174.0(4) ?
    C31 C32 C33 C28 . . . . 0.2(8) ?
    C39 C34 C35 C36 . . . . -1.2(7) ?
    P2 C34 C35 C36 . . . . 179.2(4) ?
    C34 C35 C36 C37 . . . . -0.5(9) ?
    C35 C36 C37 C38 . . . . 1.6(10) ?
    C36 C37 C38 C39 . . . . -0.8(10) ?
    C35 C34 C39 C38 . . . . 1.9(7) ?
    P2 C34 C39 C38 . . . . -178.5(4) ?
    C37 C38 C39 C34 . . . . -0.9(9) ?
    C45 C40 C41 C42 . . . . -1.0(7) ?
    P2 C40 C41 C42 . . . . -176.7(4) ?
    C40 C41 C42 C43 . . . . 0.9(8) ?
    C41 C42 C43 C44 . . . . -0.5(9) ?
    C42 C43 C44 C45 . . . . 0.2(9) ?
    C41 C40 C45 C44 . . . . 0.7(7) ?
    P2 C40 C45 C44 . . . . 176.2(4) ?
    C43 C44 C45 C40 . . . . -0.3(9) ?
    P2 C46 C47 O3 . . . . -19.7(5) ?
    P2 C46 C47 C48 . . . . 159.4(3) ?
    O3 C47 C48 C53 . . . . 6.2(6) ?
    C46 C47 C48 C53 . . . . -172.8(4) ?
    O3 C47 C48 C49 . . . . -175.2(4) ?
    C46 C47 C48 C49 . . . . 5.8(6) ?
    C53 C48 C49 C50 . . . . 0.9(7) ?
    C47 C48 C49 C50 . . . . -177.7(4) ?
    C48 C49 C50 C51 . . . . -0.4(7) ?
    C49 C50 C51 O4 . . . . 179.0(4) ?
    C49 C50 C51 C52 . . . . -0.3(7) ?
    O4 C51 C52 C53 . . . . -178.9(5) ?
    C50 C51 C52 C53 . . . . 0.5(8) ?
    C51 C52 C53 C48 . . . . 0.1(8) ?
    C49 C48 C53 C52 . . . . -0.7(7) ?
    C47 C48 C53 C52 . . . . 178.0(4) ?
    C25 C24 O2 C27 . . . . -5.1(7) ?
    C23 C24 O2 C27 . . . . 176.0(5) ?
    C50 C51 O4 C54 . . . . -0.3(8) ?
    C52 C51 O4 C54 . . . . 179.0(5) ?
    C18 C13 P1 C1 . . . . -5.4(4) ?
    C14 C13 P1 C1 . . . . 173.9(3) ?
    C18 C13 P1 C19 . . . . -131.8(3) ?
    C14 C13 P1 C19 . . . . 47.5(4) ?
    C18 C13 P1 C7 . . . . 111.7(4) ?
    C14 C13 P1 C7 . . . . -69.0(4) ?
    C2 C1 P1 C13 . . . . -117.5(3) ?
    C6 C1 P1 C13 . . . . 66.9(3) ?
    C2 C1 P1 C19 . . . . 6.6(4) ?
    C6 C1 P1 C19 . . . . -169.0(3) ?
    C2 C1 P1 C7 . . . . 121.6(3) ?
    C6 C1 P1 C7 . . . . -54.0(3) ?
    C20 C19 P1 C13 . . . . 55.0(3) ?
    C20 C19 P1 C1 . . . . -70.8(3) ?
    C20 C19 P1 C7 . . . . 174.8(3) ?
    C12 C7 P1 C13 . . . . 3.7(5) ?
    C8 C7 P1 C13 . . . . -175.2(3) ?
    C12 C7 P1 C1 . . . . 125.3(4) ?
    C8 C7 P1 C1 . . . . -53.6(4) ?
    C12 C7 P1 C19 . . . . -114.8(4) ?
    C8 C7 P1 C19 . . . . 66.4(4) ?
    C33 C28 P2 C46 . . . . 160.1(3) ?
    C29 C28 P2 C46 . . . . -25.3(4) ?
    C33 C28 P2 C34 . . . . -83.3(4) ?
    C29 C28 P2 C34 . . . . 91.3(4) ?
    C33 C28 P2 C40 . . . . 34.5(4) ?
    C29 C28 P2 C40 . . . . -151.0(3) ?
    C47 C46 P2 C28 . . . . -53.4(3) ?
    C47 C46 P2 C34 . . . . -169.7(3) ?
    C47 C46 P2 C40 . . . . 73.8(3) ?
    C39 C34 P2 C28 . . . . 160.9(3) ?
    C35 C34 P2 C28 . . . . -19.6(4) ?
    C39 C34 P2 C46 . . . . -82.2(4) ?
    C35 C34 P2 C46 . . . . 97.3(4) ?
    C39 C34 P2 C40 . . . . 37.9(4) ?
    C35 C34 P2 C40 . . . . -142.6(3) ?
    C45 C40 P2 C28 . . . . 114.2(4) ?
    C41 C40 P2 C28 . . . . -70.3(4) ?
    C45 C40 P2 C46 . . . . -9.7(5) ?
    C41 C40 P2 C46 . . . . 165.8(3) ?
    C45 C40 P2 C34 . . . . -127.3(4) ?
    C41 C40 P2 C34 . . . . 48.2(4) ?
    F3 C55 S1 O6 . . . . 55.2(5) ?
    F2 C55 S1 O6 . . . . -65.4(4) ?
    F1 C55 S1 O6 . . . . 175.1(4) ?
    F3 C55 S1 O7 . . . . -65.9(5) ?
    F2 C55 S1 O7 . . . . 173.5(4) ?
    F1 C55 S1 O7 . . . . 54.0(4) ?
    F3 C55 S1 O5 . . . . 175.7(4) ?
    F2 C55 S1 O5 . . . . 55.1(4) ?
    F1 C55 S1 O5 . . . . -64.4(4) ?
    F5 C56 S2 O9 . . . . -53.1(7) ?
    F4 C56 S2 O9 . . . . 68.9(5) ?
    F6 C56 S2 O9 . . . . -173.7(5) ?
    F5 C56 S2 O8 . . . . -172.5(6) ?
    F4 C56 S2 O8 . . . . -50.5(6) ?
    F6 C56 S2 O8 . . . . 66.8(6) ?
    F5 C56 S2 O10 . . . . 64.0(6) ?
    F4 C56 S2 O10 . . . . -174.0(5) ?
    F6 C56 S2 O10 . . . . -56.7(6) ?
loop_
    _geom_hbond_atom_site_label_D
    _geom_hbond_atom_site_label_H
    _geom_hbond_atom_site_label_A
    _geom_hbond_site_symmetry_A
    _geom_hbond_distance_DH
    _geom_hbond_distance_HA
    _geom_hbond_distance_DA
    _geom_hbond_angle_DHA
    _geom_hbond_publ_flag
    C19 H19A O5 . 0.97 2.34 3.207(6) 149 yes
    C19 H19B O3 1_455 0.97 2.54 3.487(5) 166 yes
    C33 H33 O6 2_646 0.93 2.34 3.130(6) 143 yes
    C45 H45 O3 . 0.93 2.52 3.071(6) 118 yes
    C46 H46A O1 . 0.97 2.48 3.417(5) 162 yes
    C46 H46B O10 4_576 0.97 2.19 3.137(7) 165 yes
    C44 H44 Cg4 1_655 0.93 2.83 3.640(6) 147 yes
data_global
_journal_date_recd_electronic     2008-12-30
_journal_date_accepted     2009-01-08
_journal_name_full     'Acta Crystallographica, Section E'
_journal_year     2009
_journal_volume     65
_journal_issue      2
_journal_page_first     o296
_journal_page_last     o296
_journal_paper_category     QO
_journal_coeditor_code     AT2703
_publ_contact_author_name     'Kazem karami'
_publ_contact_author_address
;
aDepartment of Chemistry Isfahan University ofTechnology,  84156/83111,
 I.R. Iran
;
_publ_contact_author_email     'karami@cc.iut.ac.ir'
_publ_contact_author_fax      .000000000000
_publ_contact_author_phone     ++983113912351-2
_publ_section_title
;
(4-Methoxybenzoylmethyl)triphenylphosphonium trifluoromethanesulfonate
;
loop_
    _publ_author_name
    _publ_author_footnote
    _publ_author_address
    'Karami, Kazem' .
;
Department of Chemistry,
Isfahan University of Technology,
Isfahan 84156/83111,
Iran
;
    'B\"uy\"ukg\"ung\"or, Orhan' .
;
Department of Physics,
Faculty of Arts and Sciences,
Ondokuz May\?is University,
55139 Samsun
Turkey
;
