# Supplementary material for: (4-Methoxy­benzoyl­meth­yl)triphenyl­phospho­nium trifluoro­methane­sulfonate
Source: Acta Crystallogr Sect E Struct Rep Online. 2009 Jan 14;65(Pt 2):o296. doi: 10.1107/S1600536809000919 (PMC2968230; doi:10.1107/S1600536809000919)
Supplement: Supplementary file 2 [file e-65-0o296-Isup2.hkl]

#
# h,k,l, Fc-squared, Fo-squared, sigma(Fo-squared) and status flag
#
data_I
_shelx_title ' TEST STRUCTURE D:\DATA\KAZEM6_DENE\KAZEM6'
_shelx_refln_list_code          4
_shelx_F_calc_maximum      435.96
_exptl_crystal_F_000      2320.00
_reflns_d_resolution_high  0.7964
 
loop_
 _symmetry_equiv_pos_as_xyz
 'x, y, z'
 '-x, y+1/2, -z+1/2'
 '-x, -y, -z'
 'x, -y-1/2, z-1/2'
 
_cell_length_a    10.6641
_cell_length_b    20.2760
_cell_length_c    25.0960
_cell_angle_alpha  90.000
_cell_angle_beta   96.539
_cell_angle_gamma  90.000
 
_shelx_F_squared_multiplier     1.000
 
loop_
 _refln_index_h
 _refln_index_k
 _refln_index_l
 _refln_F_squared_calc
 _refln_F_squared_meas
 _refln_F_squared_sigma
 _refln_observed_status
   1   0   0    10540.24    10652.07    144.17 o
   2   0   0     3455.68     4431.13     88.22 o
   3   0   0       14.28       -2.47     59.26 o
   4   0   0    21201.63    19988.64    131.02 o
   5   0   0      157.78      127.42     48.47 o
   6   0   0      764.85      839.47     46.03 o
   7   0   0      421.38      442.04     44.64 o
   8   0   0      208.12      166.07     44.16 o
   9   0   0     4910.41     5103.21     58.84 o
  10   0   0       87.69      114.71     51.19 o
  11   0   0       99.37       95.39     53.94 o
  12   0   0      136.61      129.10     59.84 o
  13   0   0      397.61      262.10     62.30 o
   1   1   0     1895.24     1929.81     65.42 o
   2   1   0     6358.31     8473.19     72.65 o
   3   1   0     3845.05     3639.70     53.61 o
   4   1   0        0.77       27.34     36.13 o
   5   1   0      244.15      210.87     34.41 o
   6   1   0        4.98       33.40     31.74 o
   7   1   0      135.93      150.99     32.12 o
   8   1   0      126.12      118.52     34.45 o
   9   1   0       90.42      151.63     35.37 o
  10   1   0      304.46      311.94     33.36 o
  11   1   0        0.01       55.35     35.58 o
  12   1   0       50.17       80.04     39.82 o
  13   1   0        5.43       25.35     43.97 o
   0   2   0     1243.99     1759.90     97.67 o
   1   2   0     1884.36     1869.56     67.92 o
   2   2   0     2299.84     2475.25     56.86 o
   3   2   0     9843.49     9638.79     65.94 o
   4   2   0      522.77      438.73     38.27 o
   5   2   0      483.97      458.59     37.10 o
   6   2   0      909.44     1027.70     35.03 o
   7   2   0       18.59       53.66     33.55 o
   8   2   0       31.65       83.09     32.73 o
   9   2   0      452.10      433.29     33.01 o
  10   2   0      202.23      244.93     36.56 o
  11   2   0        5.22       12.38     35.96 o
  12   2   0       53.50      105.40     43.32 o
  13   2   0       44.58       56.69     43.27 o
   1   3   0       25.57       88.70     56.46 o
   2   3   0    53458.69    52488.90    414.57 o
   3   3   0     3868.78     3748.23     53.43 o
   4   3   0     3871.05     3235.42     44.66 o
   5   3   0      123.90      161.89     33.98 o
   6   3   0     2671.63     2650.01     39.08 o
   7   3   0     1053.16     1032.89     35.91 o
   8   3   0      173.15      169.97     31.58 o
   9   3   0       15.91       57.61     32.53 o
  10   3   0      233.87      224.91     33.68 o
  11   3   0       44.68        8.61     48.76 o
  12   3   0       22.82       19.79     40.67 o
  13   3   0       24.32       18.19     41.07 o
   0   4   0    95113.47    92983.17    562.58 o
   1   4   0      702.27      612.20     57.03 o
   2   4   0     4659.91     4534.48    114.84 o
   3   4   0      384.51      257.10     45.21 o
   4   4   0     2220.42     2302.47     46.95 o
   5   4   0     1467.44     1345.70     40.41 o
   6   4   0        0.22       46.16     32.63 o
   7   4   0      720.96      698.43     35.61 o
   8   4   0      331.53      353.98     31.86 o
   9   4   0      852.34      848.95     36.99 o
  10   4   0      593.97      515.30     36.96 o
  11   4   0      164.77      195.23     49.08 o
  12   4   0       75.39       63.57     40.79 o
  13   4   0      187.35      208.92     43.11 o
   1   5   0     1824.88     1605.43     58.98 o
   2   5   0    22593.03    20689.62    243.17 o
   3   5   0       74.27       65.41     40.50 o
   4   5   0      235.72      311.89     35.60 o
   5   5   0      380.54      320.94     35.12 o
   6   5   0     2221.22     2222.87     42.16 o
   7   5   0     2737.18     2624.03     43.39 o
   8   5   0       28.29       42.45     37.92 o
   9   5   0      406.29      432.38     37.33 o
  10   5   0       16.70       16.19     42.07 o
  11   5   0      101.41      128.66     42.40 o
  12   5   0        8.07       90.15     43.55 o
  13   5   0       59.32       75.69     40.97 o
   0   6   0     1090.44      854.08     74.54 o
   1   6   0     4469.39     4786.23     61.32 o
   2   6   0      593.92      698.62     42.37 o
   3   6   0      301.91      409.83     43.82 o
   4   6   0       57.41      225.03     38.87 o
   5   6   0      463.47      456.41     38.14 o
   6   6   0       46.25       65.88     35.39 o
   7   6   0       23.15       46.14     33.10 o
   8   6   0       56.37      105.30     35.20 o
   9   6   0       20.86       29.55     34.48 o
  10   6   0      337.73      368.94     36.30 o
  11   6   0        0.19       23.37     40.19 o
  12   6   0        3.46       63.90     41.91 o
   1   7   0       63.15      104.02     43.72 o
   2   7   0     8217.99     8348.09     81.25 o
   3   7   0      677.06      483.15     46.74 o
   4   7   0       42.37       54.97     37.61 o
   5   7   0       52.42      127.44     34.77 o
   6   7   0       80.65      125.73     34.85 o
   7   7   0      952.29      841.68     36.27 o
   8   7   0       71.08      116.05     35.34 o
   9   7   0        2.10       78.33     34.14 o
  10   7   0       26.47        6.25     42.06 o
  11   7   0       14.54       62.83     42.27 o
  12   7   0        1.89       22.63     45.24 o
   0   8   0     4481.82     4230.97    109.07 o
   1   8   0      625.15      592.46     41.89 o
   2   8   0       23.17       49.74     40.32 o
   3   8   0      403.03      334.09     40.27 o
   4   8   0     2529.76     2664.71     41.67 o
   5   8   0        0.32       33.52     36.55 o
   6   8   0       92.60       55.18     37.40 o
   7   8   0      367.40      324.73     36.24 o
   8   8   0        1.63       40.09     39.33 o
   9   8   0       18.30        5.06     36.62 o
  10   8   0       73.20      129.62     41.08 o
  11   8   0       97.11      123.10     46.32 o
  12   8   0        1.54       80.92     48.76 o
   1   9   0      946.90      882.10     40.83 o
   2   9   0    14385.92    13123.02    121.28 o
   3   9   0     2289.48     2245.04     44.50 o
   4   9   0     3098.88     3262.27     46.50 o
   5   9   0      619.46      598.45     38.53 o
   6   9   0      209.95      195.50     37.51 o
   7   9   0     2275.65     2237.79     38.16 o
   8   9   0        1.52        9.60     35.45 o
   9   9   0       40.63       57.41     42.42 o
  10   9   0       19.12       76.20     39.32 o
  11   9   0      353.77      344.91     43.60 o
  12   9   0       18.88      -44.05     48.78 o
   0  10   0       45.23       75.42     51.70 o
   1  10   0      492.10      442.71     39.05 o
   2  10   0        7.55       43.54     40.28 o
   3  10   0     2285.12     2115.39     43.25 o
   4  10   0      935.11      935.37     40.40 o
   5  10   0      337.78      390.66     35.97 o
   6  10   0      100.50      151.38     36.36 o
   7  10   0      286.69      220.95     35.05 o
   8  10   0        8.56       48.48     39.71 o
   9  10   0       26.71       74.99     44.04 o
  10  10   0       17.03       27.60     38.84 o
  11  10   0        0.01       -2.21     47.20 o
  12  10   0       19.35       66.74     55.93 o
   1  11   0       19.70       72.65     37.02 o
   2  11   0     2459.16     2679.01     44.46 o
   3  11   0      300.79      283.75     37.62 o
   4  11   0     1107.61     1068.15     43.29 o
   5  11   0       69.65      120.76     37.39 o
   6  11   0      194.49      208.49     35.96 o
   7  11   0       15.43       72.68     36.54 o
   8  11   0      299.72      323.48     42.27 o
   9  11   0      268.01      290.46     35.96 o
  10  11   0        8.42       90.12     48.12 o
  11  11   0       15.58       81.59     50.79 o
   0  12   0      905.94      812.77     53.40 o
   1  12   0      156.74      177.42     36.00 o
   2  12   0       23.15       71.76     38.82 o
   3  12   0       50.28       71.52     37.73 o
   4  12   0      554.10      604.02     45.77 o
   5  12   0      109.20      184.22     40.08 o
   6  12   0        0.02       14.48     37.74 o
   7  12   0      160.64      213.10     38.36 o
   8  12   0     1026.70      794.53     48.31 o
   9  12   0      540.18      427.56     48.70 o
  10  12   0       24.29       87.24     49.34 o
  11  12   0       81.54       54.35     55.51 o
   1  13   0       21.98       85.63     35.41 o
   2  13   0       82.10      104.50     38.02 o
   3  13   0       96.00      109.65     38.38 o
   4  13   0      332.38      359.97     43.07 o
   5  13   0        9.63       74.26     39.00 o
   6  13   0       31.59       81.77     36.47 o
   7  13   0       21.00       26.03     50.13 o
   8  13   0        2.20       42.57     39.57 o
   9  13   0       83.39      103.16     48.78 o
  10  13   0        0.47       84.52     48.35 o
  11  13   0        9.09       78.75     49.23 o
   0  14   0     7614.10     8116.64    107.12 o
   1  14   0        6.60       58.39     36.36 o
   2  14   0        5.27       12.95     37.51 o
   3  14   0      221.84      240.14     37.12 o
   4  14   0     1939.96     1940.55     48.28 o
   5  14   0      107.96      136.82     37.24 o
   6  14   0        6.68       38.60     42.93 o
   7  14   0      856.92      761.61     50.80 o
   8  14   0      206.22      236.27     46.10 o
   9  14   0      433.59      363.92     45.56 o
  10  14   0        1.74       56.03     43.62 o
  11  14   0       35.76       91.09     52.68 o
   1  15   0       53.45      125.86     36.52 o
   2  15   0       40.42       87.44     37.71 o
   3  15   0       19.54       67.95     37.75 o
   4  15   0        2.22       81.56     42.63 o
   5  15   0        2.02       53.71     39.07 o
   6  15   0       98.62      133.26     40.98 o
   7  15   0       90.93      123.26     44.53 o
   8  15   0      136.63      149.86     48.27 o
   9  15   0       17.26      110.98     51.95 o
  10  15   0        1.86       62.17     52.38 o
   0  16   0       86.27      136.23     50.69 o
   1  16   0      271.20      296.55     37.44 o
   2  16   0      368.07      423.91     38.13 o
   3  16   0       24.35       91.87     36.54 o
   4  16   0      668.27      765.57     42.84 o
   5  16   0      579.60      602.01     43.21 o
   6  16   0       83.10       99.56     45.62 o
   7  16   0       13.85        9.58     40.88 o
   8  16   0       50.65       82.04     49.88 o
   9  16   0        6.13      -11.83     53.31 o
  10  16   0       10.40       20.81     53.93 o
   1  17   0       12.62       38.44     37.29 o
   2  17   0      937.22      923.79     40.97 o
   3  17   0       10.55       63.79     40.65 o
   4  17   0       12.41       20.24     47.18 o
   5  17   0      161.47      163.19     41.66 o
   6  17   0      392.56      314.86     43.78 o
   7  17   0      321.06      266.17     44.12 o
   8  17   0        0.09       23.04     58.23 o
   9  17   0       10.95       66.13     49.55 o
   0  18   0     2393.42     2279.99     58.81 o
   1  18   0       82.66      150.21     37.03 o
   2  18   0        5.04       42.28     38.65 o
   3  18   0      154.79      172.77     36.33 o
   4  18   0       81.04       17.77     48.99 o
   5  18   0      129.29      151.30     49.50 o
   6  18   0        2.05       49.96     49.20 o
   7  18   0       15.03       -4.76     48.84 o
   8  18   0       26.60       82.66     49.14 o
   9  18   0      210.27      161.47     56.66 o
   1  19   0        6.49       25.36     43.16 o
   2  19   0       43.47       63.50     43.13 o
   3  19   0        0.96       56.36     46.57 o
   4  19   0      313.20      376.99     59.52 o
   5  19   0       24.73      106.11     48.63 o
   6  19   0       23.08       58.97     41.59 o
   7  19   0        0.06       16.66     61.02 o
   8  19   0        9.37       90.43     52.40 o
   0  20   0       14.01       15.95     62.61 o
   1  20   0       26.36       48.02     39.47 o
   2  20   0        0.26       50.70     44.43 o
   3  20   0       91.35      112.89     45.81 o
   4  20   0        1.55       10.52     54.54 o
   5  20   0        2.50       69.67     52.77 o
   6  20   0       39.85      139.19     38.47 o
   7  20   0        0.30       28.32     55.00 o
   8  20   0        0.37       77.45     55.54 o
   1  21   0        0.02       24.27     53.42 o
   2  21   0      313.17      277.44     40.73 o
   3  21   0        0.47       23.08     47.27 o
   4  21   0        5.34       90.47     45.57 o
   5  21   0       11.78      -12.89     49.50 o
   6  21   0      134.37      129.72     46.20 o
   7  21   0      117.51      132.05     57.41 o
   0  22   0        1.84       33.88     52.30 o
   1  22   0       49.61       58.12     47.06 o
   2  22   0       55.67       50.66     44.47 o
   3  22   0       30.13       55.78     49.65 o
   4  22   0       33.88       59.44     61.25 o
   5  22   0       17.68       56.28     47.41 o
   6  22   0        9.63       19.25     46.25 o
   1  23   0        0.08       64.52     46.96 o
   2  23   0      170.50      171.48     47.96 o
   3  23   0       11.97       50.54     49.93 o
   4  23   0       78.49      119.44     60.41 o
   5  23   0       35.21       47.57     58.16 o
   0  24   0       53.40       39.22     75.35 o
   1  24   0       68.01       84.21     50.16 o
   2  24   0       23.90       33.10     43.79 o
   3  24   0        1.83       25.42     51.31 o
   4  24   0        4.61       19.30     55.87 o
   1  25   0        0.63       65.91     51.20 o
   2  25   0       33.45       35.52     45.91 o
 -13   1   1       35.13       85.15     46.69 o
 -12   1   1       16.35       69.13     41.77 o
 -11   1   1        4.85       49.07     38.46 o
 -10   1   1      436.04      461.41     35.20 o
  -9   1   1      458.24      491.39     34.84 o
  -8   1   1      119.93      152.88     33.47 o
  -7   1   1      949.55      950.50     35.36 o
  -6   1   1     8213.14     8002.11     49.40 o
  -5   1   1        0.43       34.40     34.33 o
  -4   1   1     4587.72     4568.13     48.11 o
  -3   1   1     2452.19     2456.42     51.78 o
  -2   1   1    41249.19    42311.56    217.37 o
  -1   1   1     5146.73     5524.86     90.28 o
   0   1   1     1655.18     1597.27     96.56 o
   1   1   1    11400.39    12827.71     99.53 o
   2   1   1    29543.25    28820.57    144.77 o
   3   1   1       10.30       21.13     42.35 o
   4   1   1        1.66       37.57     36.34 o
   5   1   1     3276.70     3418.28     40.62 o
   6   1   1      139.28      124.52     32.12 o
   7   1   1     3048.67     3078.22     38.78 o
   8   1   1       23.59       47.76     32.07 o
   9   1   1     1371.73     1374.51     36.18 o
  10   1   1       36.36       90.78     35.92 o
  11   1   1     1661.20     1441.70     42.02 o
  12   1   1       12.81       80.71     41.42 o
  13   1   1       33.68       31.71     37.54 o
 -13   2   1       83.45       92.98     41.78 o
 -12   2   1        1.04        8.49     46.48 o
 -11   2   1      159.78      157.66     38.28 o
 -10   2   1      305.91      361.45     34.53 o
  -9   2   1     2215.40     2285.87     36.57 o
  -8   2   1       69.53       85.03     34.14 o
  -7   2   1      241.90      248.80     34.28 o
  -6   2   1      741.89      677.96     32.52 o
  -5   2   1     1299.81     1341.45     36.25 o
  -4   2   1       25.44       53.39     36.92 o
  -3   2   1     8293.45     8103.14     64.91 o
  -2   2   1     1274.58     1480.37     55.81 o
  -1   2   1      220.13       64.58     60.00 o
   0   2   1      695.68      639.37     61.73 o
   1   2   1     1093.43     1495.60     58.80 o
   2   2   1       44.51       58.36     50.11 o
   3   2   1     1160.18      964.79     47.74 o
   4   2   1     1026.20     1154.76     39.51 o
   5   2   1     4974.61     4705.51     45.02 o
   6   2   1     1554.70     1604.81     35.19 o
   7   2   1       17.10       46.03     33.35 o
   8   2   1       19.96       64.71     32.59 o
   9   2   1      181.01      181.52     31.79 o
  10   2   1      695.32      682.66     37.56 o
  11   2   1      201.01      239.83     40.10 o
  12   2   1       42.36       81.50     38.38 o
  13   2   1       24.36       88.00     43.29 o
 -13   3   1       26.06       81.41     40.54 o
 -12   3   1        0.64       50.60     39.33 o
 -11   3   1       21.00       56.92     40.94 o
 -10   3   1      179.33      184.97     36.82 o
  -9   3   1      682.65      657.83     31.41 o
  -8   3   1      275.70      263.26     34.21 o
  -7   3   1        1.68       52.75     33.95 o
  -6   3   1       83.44       57.54     33.28 o
  -5   3   1     1717.61     1698.61     39.32 o
  -4   3   1     6059.50     6023.30     55.89 o
  -3   3   1       20.71       24.32     41.95 o
  -2   3   1    80567.95    80757.05    892.59 o
  -1   3   1     4473.41     4987.04     99.54 o
   0   3   1      124.09       59.82     53.69 o
   1   3   1     4533.51     4961.02     75.56 o
   2   3   1      165.60      127.04     47.76 o
   3   3   1        0.21       60.47     41.98 o
   4   3   1     3120.25     3234.73     44.16 o
   5   3   1     1532.22     1469.77     36.40 o
   6   3   1     3980.54     4208.91     40.15 o
   7   3   1      291.18      275.45     33.31 o
   8   3   1       40.25       60.36     32.23 o
   9   3   1      347.48      394.79     34.23 o
  10   3   1      275.16      321.68     33.00 o
  11   3   1       38.27       60.82     44.38 o
  12   3   1       17.52       75.17     42.92 o
  13   3   1        1.48       10.67     47.28 o
 -13   4   1       14.66      117.41     40.11 o
 -12   4   1        0.18       76.94     40.66 o
 -11   4   1       24.84       62.59     43.30 o
 -10   4   1       17.69       55.89     33.87 o
  -9   4   1     1746.52     1662.94     40.08 o
  -8   4   1     1635.58     1642.68     40.04 o
  -7   4   1        7.66       36.48     35.65 o
  -6   4   1     1014.38     1097.43     39.36 o
  -5   4   1      728.10      829.53     37.94 o
  -4   4   1     5303.69     5126.62     47.19 o
  -3   4   1    10409.99    10231.11     66.59 o
  -2   4   1     8249.84     8753.71    105.47 o
  -1   4   1     5461.62     5438.66     67.94 o
   0   4   1    24204.54    24838.03    154.55 o
   1   4   1    26117.91    26033.43    212.24 o
   2   4   1      203.19      192.43     51.16 o
   3   4   1      132.06      110.34     46.11 o
   4   4   1     3669.02     3704.41     45.22 o
   5   4   1      820.69      882.98     37.70 o
   6   4   1        0.14        5.58     32.13 o
   7   4   1      579.39      595.50     35.87 o
   8   4   1       63.24       90.41     31.87 o
   9   4   1      326.32      363.97     33.04 o
  10   4   1       41.44       26.20     41.79 o
  11   4   1        7.82       10.22     46.41 o
  12   4   1      308.59      289.50     43.27 o
  13   4   1       61.12      119.96     40.71 o
 -13   5   1        0.33       25.17     38.41 o
 -12   5   1        7.22       80.13     41.51 o
 -11   5   1       52.12       75.33     40.03 o
 -10   5   1        4.20       33.03     35.13 o
  -9   5   1      162.54      159.27     33.88 o
  -8   5   1      987.85     1000.76     36.05 o
  -7   5   1      933.05      978.81     36.45 o
  -6   5   1     1657.77     1676.81     36.92 o
  -5   5   1     1194.40     1143.15     38.94 o
  -4   5   1      339.69      435.33     39.90 o
  -3   5   1      544.83      452.79     43.32 o
  -2   5   1     2649.63     2625.67     58.98 o
  -1   5   1      753.38      630.26     56.21 o
   0   5   1      859.38     1148.25     60.55 o
   1   5   1     4804.39     4927.25     77.00 o
   2   5   1    22480.64    21552.72    131.17 o
   3   5   1     1696.36     1440.25     42.64 o
   4   5   1     2836.86     2682.45     41.94 o
   5   5   1      525.44      499.12     40.32 o
   6   5   1      617.02      607.89     38.79 o
   7   5   1     2449.99     2623.48     43.52 o
   8   5   1        2.49       21.28     36.39 o
   9   5   1       97.39      132.25     37.06 o
  10   5   1       61.03       68.83     55.33 o
  11   5   1      701.95      601.39     46.25 o
  12   5   1        0.59      -23.43     39.94 o
 -12   6   1       59.24       36.85     44.84 o
 -11   6   1       30.02      110.30     40.46 o
 -10   6   1       78.07       46.55     35.22 o
  -9   6   1       72.35       61.73     34.34 o
  -8   6   1      461.36      522.71     36.24 o
  -7   6   1      151.19      170.71     33.44 o
  -6   6   1      506.79      464.74     36.66 o
  -5   6   1      167.95      171.69     36.01 o
  -4   6   1      306.09      466.75     39.61 o
  -3   6   1     3160.55     3026.76     49.75 o
  -2   6   1    11164.75    10549.65     91.17 o
  -1   6   1      160.47      130.25     50.04 o
   0   6   1     2848.33     2669.12     59.38 o
   1   6   1     3238.21     3249.38     60.16 o
   2   6   1     1549.21     1286.25     47.49 o
   3   6   1     1193.18     1070.69     44.13 o
   4   6   1      823.32      750.27     39.05 o
   5   6   1     3557.93     3681.79     43.51 o
   6   6   1      126.22      120.41     33.67 o
   7   6   1     1544.26     1468.85     37.48 o
   8   6   1      786.06      773.41     36.36 o
   9   6   1       65.24      100.77     37.18 o
  10   6   1      331.83      373.22     40.69 o
  11   6   1        8.02       26.74     42.46 o
  12   6   1       62.84      100.97     41.81 o
 -12   7   1       13.41       46.69     44.64 o
 -11   7   1      229.27      205.30     43.34 o
 -10   7   1       56.03      131.51     41.65 o
  -9   7   1       91.66      102.89     33.63 o
  -8   7   1      615.59      606.74     36.33 o
  -7   7   1      705.45      727.67     34.80 o
  -6   7   1        3.27       50.42     36.90 o
  -5   7   1       59.13      101.87     35.82 o
  -4   7   1     3878.02     4228.06     45.03 o
  -3   7   1       90.04      104.87     38.40 o
  -2   7   1       20.52       53.12     42.71 o
  -1   7   1      328.28      423.38     45.56 o
   0   7   1       11.32       20.98     46.17 o
   1   7   1      420.53      524.72     44.23 o
   2   7   1      457.12      387.63     40.82 o
   3   7   1     1172.80     1084.91     41.39 o
   4   7   1        0.01       18.17     36.75 o
   5   7   1       88.24       81.58     32.42 o
   6   7   1      136.88      169.07     34.27 o
   7   7   1      125.75      154.91     35.22 o
   8   7   1      132.27      178.27     34.60 o
   9   7   1        0.02       30.59     35.85 o
  10   7   1       17.82       77.28     35.33 o
  11   7   1       74.11       98.17     36.37 o
  12   7   1       28.89       48.58     43.17 o
 -12   8   1       47.97       30.57     45.48 o
 -11   8   1        5.48       40.83     43.17 o
 -10   8   1       18.11       45.49     45.59 o
  -9   8   1       36.98       79.80     34.15 o
  -8   8   1     2088.04     2011.86     41.71 o
  -7   8   1      186.32      208.69     35.03 o
  -6   8   1       66.12      137.10     38.86 o
  -5   8   1        0.82       71.53     37.63 o
  -4   8   1     2254.37     1904.00     41.32 o
  -3   8   1       14.74       65.71     38.23 o
  -2   8   1        8.81       36.47     37.40 o
  -1   8   1      408.72      270.84     42.89 o
   0   8   1       23.36       83.85     38.34 o
   1   8   1      150.27      151.81     38.81 o
   2   8   1      617.58      628.27     38.13 o
   3   8   1     1087.66     1032.26     40.82 o
   4   8   1     2265.27     2302.56     41.18 o
   5   8   1      493.13      490.05     37.01 o
   6   8   1      157.39      182.13     35.63 o
   7   8   1     1922.47     1874.75     39.39 o
   8   8   1      156.85      208.32     36.17 o
   9   8   1      221.70      204.82     42.64 o
  10   8   1        7.30       63.70     42.80 o
  11   8   1       69.55       40.74     44.13 o
  12   8   1       29.94       67.74     48.84 o
 -12   9   1       30.26       11.87     51.77 o
 -11   9   1      110.08      119.29     45.41 o
 -10   9   1       12.84        7.26     42.17 o
  -9   9   1       31.44       45.28     36.82 o
  -8   9   1      971.56      884.52     38.54 o
  -7   9   1       87.88      170.06     34.24 o
  -6   9   1     1306.38     1328.26     39.97 o
  -5   9   1      201.90      178.56     34.18 o
  -4   9   1      285.05      317.81     42.05 o
  -3   9   1      512.65      499.00     38.72 o
  -2   9   1     3584.94     3261.55     46.41 o
  -1   9   1      607.34      663.91     39.31 o
   0   9   1      577.24      530.34     38.93 o
   1   9   1      610.89      643.06     39.55 o
   2   9   1        3.02       40.04     38.76 o
   3   9   1      605.02      583.70     43.03 o
   4   9   1      854.07      892.45     40.01 o
   5   9   1      647.10      680.43     39.65 o
   6   9   1       70.30       90.82     36.08 o
   7   9   1      652.40      659.28     37.88 o
   8   9   1        4.75       27.82     37.08 o
   9   9   1       44.04      110.08     39.34 o
  10   9   1       10.90       59.97     45.85 o
  11   9   1      184.04      216.65     48.00 o
  12   9   1       12.17       66.10     50.36 o
 -12  10   1       23.03       75.71     51.28 o
 -11  10   1       10.63       64.83     50.17 o
 -10  10   1       48.24      119.74     47.71 o
  -9  10   1        2.56       51.69     43.84 o
  -8  10   1      192.29      195.30     39.28 o
  -7  10   1       66.99      142.51     37.89 o
  -6  10   1      543.96      601.89     38.28 o
  -5  10   1       80.70      101.03     35.20 o
  -4  10   1      169.09      337.99     43.04 o
  -3  10   1       66.37       69.96     37.55 o
  -2  10   1      879.56      786.60     40.27 o
  -1  10   1      602.48      649.15     38.85 o
   0  10   1     1210.15     1247.71     41.26 o
   1  10   1     1433.06     1558.88     41.08 o
   2  10   1       32.14       52.48     38.58 o
   3  10   1       17.34       86.55     39.34 o
   4  10   1     2319.54     2139.98     42.04 o
   5  10   1      955.24      952.70     40.13 o
   6  10   1       19.29       56.48     38.00 o
   7  10   1      240.30      289.10     38.29 o
   8  10   1       12.51       31.17     44.10 o
   9  10   1      431.59      453.26     40.50 o
  10  10   1        2.05       18.92     41.12 o
  11  10   1        4.64       75.80     61.64 o
  12  10   1        5.55       55.18     53.04 o
 -12  11   1        0.48       56.03     53.21 o
 -11  11   1       16.37       40.90     49.53 o
 -10  11   1       67.02      158.93     48.50 o
  -9  11   1       77.47      126.14     44.27 o
  -8  11   1        2.27       -0.60     34.33 o
  -7  11   1      849.60      693.55     37.90 o
  -6  11   1       26.11       24.05     34.42 o
  -5  11   1      174.89      200.99     39.16 o
  -4  11   1       13.02       83.60     38.34 o
  -3  11   1      510.89      498.96     37.87 o
  -2  11   1     1876.59     1863.67     40.40 o
  -1  11   1       47.16       70.65     36.76 o
   0  11   1      344.06      357.28     37.23 o
   1  11   1       89.83       72.88     35.47 o
   2  11   1     1601.57     1573.02     40.54 o
   3  11   1       11.83       50.51     34.53 o
   4  11   1       33.73       89.00     37.86 o
   5  11   1      328.83      308.22     36.05 o
   6  11   1       22.29       72.61     35.14 o
   7  11   1     1124.78      968.04     37.75 o
   8  11   1      162.14      191.36     43.79 o
   9  11   1       16.37      -28.24     47.47 o
  10  11   1        4.07       76.37     43.42 o
  11  11   1       11.46       76.96     47.50 o
 -11  12   1       10.19       -6.95     44.05 o
 -10  12   1       61.73      136.26     50.11 o
  -9  12   1       57.99       79.25     40.86 o
  -8  12   1       12.88        4.23     43.13 o
  -7  12   1       27.49       73.62     40.07 o
  -6  12   1        4.52       94.63     38.40 o
  -5  12   1        0.00       37.35     39.03 o
  -4  12   1      126.90      126.51     39.45 o
  -3  12   1      371.12      421.43     36.09 o
  -2  12   1      116.03       93.45     33.65 o
  -1  12   1        9.35       47.80     36.21 o
   0  12   1      644.87      721.70     37.58 o
   1  12   1      485.24      563.11     38.58 o
   2  12   1      492.24      507.54     38.68 o
   3  12   1      161.36      159.45     37.41 o
   4  12   1      252.57      277.09     36.94 o
   5  12   1       68.80      106.69     39.08 o
   6  12   1       61.81      105.92     36.42 o
   7  12   1       83.82      139.27     36.01 o
   8  12   1       18.76       26.35     47.22 o
   9  12   1        3.49       35.19     48.87 o
  10  12   1      188.99      110.97     46.10 o
  11  12   1       17.97       91.34     52.43 o
 -11  13   1       56.34       88.28     52.74 o
 -10  13   1      473.57      394.23     48.01 o
  -9  13   1        0.27       -4.85     41.22 o
  -8  13   1       90.86       73.36     45.51 o
  -7  13   1      290.70      329.58     38.83 o
  -6  13   1     4637.04     4463.17     45.43 o
  -5  13   1        3.61       64.65     37.40 o
  -4  13   1      177.80      188.66     38.35 o
  -3  13   1        3.16       49.84     37.17 o
  -2  13   1     7502.15     6881.94     75.57 o
  -1  13   1      390.63      407.27     37.46 o
   0  13   1       67.64       24.96     36.35 o
   1  13   1     3171.92     3228.59     43.73 o
   2  13   1     5779.10     5547.24     56.53 o
   3  13   1     5244.93     4898.98     54.58 o
   4  13   1      131.15      153.43     37.91 o
   5  13   1     2494.20     2382.33     54.43 o
   6  13   1       44.28       12.63     39.18 o
   7  13   1     1781.07     1718.23     43.38 o
   8  13   1       93.94      121.66     49.51 o
   9  13   1       15.85       98.27     51.34 o
  10  13   1        3.59        2.53     50.06 o
  11  13   1       60.84      121.27     44.97 o
 -11  14   1        1.94        5.23     51.91 o
 -10  14   1       13.93       63.55     48.61 o
  -9  14   1       44.74       53.74     50.82 o
  -8  14   1       91.25       71.28     43.15 o
  -7  14   1        0.07       89.81     40.46 o
  -6  14   1      426.00      388.24     44.30 o
  -5  14   1        2.14       89.31     40.28 o
  -4  14   1       18.94      106.32     40.95 o
  -3  14   1        0.69        6.87     37.88 o
  -2  14   1       31.59       71.63     36.79 o
  -1  14   1      634.72      597.83     37.44 o
   0  14   1      196.55      223.29     38.20 o
   1  14   1        4.37       39.47     36.15 o
   2  14   1       23.38       53.26     37.68 o
   3  14   1      156.18      155.74     35.79 o
   4  14   1        1.42       34.30     36.03 o
   5  14   1       27.80       67.79     38.45 o
   6  14   1        0.04       50.49     41.53 o
   7  14   1      167.11      129.88     49.57 o
   8  14   1       36.37       21.68     42.59 o
   9  14   1       89.21      113.32     53.33 o
  10  14   1       56.56      107.16     41.80 o
  11  14   1        3.82       49.47     54.69 o
 -10  15   1        6.86      106.17     55.26 o
  -9  15   1        0.17       96.53     49.75 o
  -8  15   1       73.49      127.64     47.24 o
  -7  15   1       18.45       -9.76     36.65 o
  -6  15   1        6.81       58.46     43.42 o
  -5  15   1      492.40      441.93     39.25 o
  -4  15   1      103.22      147.38     38.11 o
  -3  15   1       85.36      118.28     38.35 o
  -2  15   1      629.96      645.35     37.86 o
  -1  15   1      668.74      756.39     37.92 o
   0  15   1      537.82      613.58     37.16 o
   1  15   1      532.75      519.29     36.59 o
   2  15   1     1566.19     1479.07     42.03 o
   3  15   1       31.21       74.87     36.28 o
   4  15   1     1423.09     1438.12     44.29 o
   5  15   1      655.99      590.47     44.25 o
   6  15   1      277.50      255.85     36.67 o
   7  15   1        8.40       67.95     47.82 o
   8  15   1       74.41       78.87     45.17 o
   9  15   1        0.54      -29.01     41.15 o
  10  15   1        6.13       58.70     43.46 o
 -10  16   1       15.69       65.86     49.88 o
  -9  16   1      489.62      478.87     53.60 o
  -8  16   1       52.88       52.01     39.13 o
  -7  16   1        0.04       40.81     40.46 o
  -6  16   1      117.76      108.64     42.06 o
  -5  16   1       63.23       25.36     40.86 o
  -4  16   1       14.85       28.01     37.71 o
  -3  16   1       29.57       69.44     37.33 o
  -2  16   1      759.36      795.81     38.99 o
  -1  16   1       15.90       13.76     35.49 o
   0  16   1     3349.24     3230.60     42.03 o
   1  16   1      860.86      870.57     39.45 o
   2  16   1        1.22       68.99     36.81 o
   3  16   1        4.69        5.08     36.76 o
   4  16   1      588.23      549.18     44.02 o
   5  16   1       90.16      115.67     42.69 o
   6  16   1        2.01       39.69     39.94 o
   7  16   1      256.31      202.29     45.67 o
   8  16   1        3.99       64.59     49.22 o
   9  16   1      362.03      335.02     51.90 o
  10  16   1        1.31      -17.24     53.63 o
  -9  17   1       24.09       67.08     49.75 o
  -8  17   1        8.07      105.76     51.26 o
  -7  17   1       28.89       68.08     47.39 o
  -6  17   1      432.03      385.17     42.21 o
  -5  17   1       66.41      103.05     43.30 o
  -4  17   1       20.20       40.37     45.63 o
  -3  17   1       18.32       45.17     37.16 o
  -2  17   1      755.87      816.91     39.58 o
  -1  17   1     1193.71     1123.75     38.96 o
   0  17   1      138.90      109.03     35.70 o
   1  17   1       35.44       75.61     39.15 o
   2  17   1      437.82      465.45     39.01 o
   3  17   1     1008.47      896.25     42.00 o
   4  17   1      127.03      139.19     46.76 o
   5  17   1        0.53       59.35     42.63 o
   6  17   1        4.81       41.86     50.74 o
   7  17   1      204.47      205.28     43.55 o
   8  17   1       11.39       38.43     43.43 o
   9  17   1       16.54       78.31     50.49 o
  -9  18   1       53.44       90.15     53.03 o
  -8  18   1       48.18       83.89     52.26 o
  -7  18   1       34.39      142.07     51.50 o
  -6  18   1      155.93      166.93     63.07 o
  -5  18   1       93.66      129.05     49.49 o
  -4  18   1      686.33      677.37     42.41 o
  -3  18   1      429.29      480.22     45.91 o
  -2  18   1      169.43      149.08     37.97 o
  -1  18   1      444.96      439.07     38.18 o
   0  18   1     1089.42     1060.30     39.73 o
   1  18   1      583.93      485.71     42.89 o
   2  18   1      111.56      176.64     37.17 o
   3  18   1        0.23       83.70     39.90 o
   4  18   1      100.83      196.58     48.46 o
   5  18   1       60.52       64.38     48.93 o
   6  18   1        4.23       50.93     42.31 o
   7  18   1       32.47      100.86     41.93 o
   8  18   1        0.44       49.00     49.20 o
   9  18   1       99.02       69.68     50.52 o
  -8  19   1       80.35      105.60     55.06 o
  -7  19   1        4.69       57.83     54.18 o
  -6  19   1      171.99      155.25     52.86 o
  -5  19   1       50.32        3.19     59.77 o
  -4  19   1       65.39       96.63     40.81 o
  -3  19   1       15.26       51.82     40.82 o
  -2  19   1       24.95       69.18     44.27 o
  -1  19   1      393.19      397.97     39.91 o
   0  19   1        2.31       54.59     38.01 o
   1  19   1      106.24      156.63     42.38 o
   2  19   1      105.58      124.22     40.06 o
   3  19   1       30.17       20.60     40.74 o
   4  19   1      134.70      142.63     55.49 o
   5  19   1        0.11       72.71     49.70 o
   6  19   1        4.28       64.29     51.92 o
   7  19   1       70.04       87.04     51.97 o
   8  19   1        1.22       34.68     53.42 o
  -8  20   1       30.87       91.18     55.28 o
  -7  20   1       74.75      108.66     54.11 o
  -6  20   1        1.68        7.40     43.67 o
  -5  20   1       28.97       79.45     53.59 o
  -4  20   1        8.49       85.26     48.74 o
  -3  20   1       12.40       43.37     48.60 o
  -2  20   1      221.13      214.26     52.26 o
  -1  20   1      215.56      225.64     36.90 o
   0  20   1      400.49      315.31     40.74 o
   1  20   1       24.61       51.38     39.69 o
   2  20   1       10.05       39.13     43.17 o
   3  20   1       78.37      103.01     46.34 o
   4  20   1      200.14      220.95     46.81 o
   5  20   1      110.84      138.50     50.35 o
   6  20   1       47.45      121.97     44.01 o
   7  20   1       12.08       36.61     53.76 o
   8  20   1        2.96       62.48     52.12 o
  -7  21   1        1.81       76.79     55.22 o
  -6  21   1       28.07       53.50     56.81 o
  -5  21   1        0.34       88.17     52.73 o
  -4  21   1       34.74      102.72     49.43 o
  -3  21   1      103.73      120.60     48.67 o
  -2  21   1      259.70      250.95     49.78 o
  -1  21   1      132.87      132.52     51.13 o
   0  21   1        0.08       17.45     39.87 o
   1  21   1      116.46      109.42     47.29 o
   2  21   1       32.62       75.81     44.21 o
   3  21   1       35.53       37.06     47.08 o
   4  21   1        3.01       23.44     47.44 o
   5  21   1       58.73       81.20     50.29 o
   6  21   1        0.17       21.94     45.69 o
   7  21   1        3.00       -7.01     55.29 o
  -6  22   1        5.76       52.78     46.51 o
  -5  22   1        0.29       76.36     53.21 o
  -4  22   1      240.64      232.57     52.54 o
  -3  22   1       11.74       59.31     49.15 o
  -2  22   1       19.27       47.31     48.79 o
  -1  22   1       73.99       86.20     42.92 o
   0  22   1      905.01      721.41     45.36 o
   1  22   1       23.83        2.81     46.41 o
   2  22   1       31.55       77.33     43.56 o
   3  22   1       63.35       59.10     49.09 o
   4  22   1       32.48       12.14     43.86 o
   5  22   1      160.78      173.10     54.45 o
   6  22   1       34.89      128.10     48.22 o
  -5  23   1        7.26       43.12     46.59 o
  -4  23   1        1.75       86.29     63.42 o
  -3  23   1        9.38       47.36     48.91 o
  -2  23   1        0.51       16.47     46.49 o
  -1  23   1      106.91       64.55     50.75 o
   0  23   1       12.63       93.13     48.84 o
   1  23   1       20.37       72.88     47.98 o
   2  23   1        6.53       19.60     48.69 o
   3  23   1       57.60       38.43     51.60 o
   4  23   1        9.27       46.87     49.94 o
   5  23   1        3.34       53.62     59.50 o
  -4  24   1        5.20       36.65     61.43 o
  -3  24   1       82.64       36.50     49.39 o
  -2  24   1        6.82       73.07     42.04 o
  -1  24   1        0.13       12.70     49.24 o
   0  24   1      131.16      107.17     55.36 o
   1  24   1        3.60       70.04     46.67 o
   2  24   1      161.42      164.83     45.40 o
   3  24   1        6.87       64.13     57.10 o
   4  24   1        0.90       47.09     51.69 o
  -2  25   1       38.05       37.21     46.43 o
  -1  25   1       71.86       89.96     54.15 o
   0  25   1       15.16      -19.58     62.03 o
   1  25   1       17.95       58.36     44.93 o
   2  25   1       13.67       93.07     45.55 o
 -13   0   2      444.89      276.65     78.30 o
 -12   0   2      621.33      581.02     77.85 o
 -11   0   2        0.84       89.89     47.04 o
 -10   0   2        4.29       20.16     45.02 o
  -9   0   2      449.53      456.44     50.42 o
  -8   0   2     2580.05     2533.64     53.60 o
  -7   0   2      624.07      698.42     46.64 o
  -6   0   2      330.69      391.53     48.90 o
  -5   0   2     4804.49     4774.03     60.64 o
  -4   0   2       61.54      108.48     52.17 o
  -3   0   2     3107.35     2623.22     68.70 o
  -2   0   2    36694.25    36267.91    178.62 o
  -1   0   2    60037.75    66777.06    424.57 o
   0   0   2     6092.60     7764.45    137.95 o
   1   0   2    10155.93    12424.43    130.45 o
   2   0   2     1936.28     2009.14     69.77 o
   3   0   2    22269.87    20364.76    193.72 o
   4   0   2     3147.59     4447.39     64.32 o
   5   0   2    32293.91    31901.64    322.65 o
   6   0   2      958.52      975.60     48.49 o
   7   0   2     2809.46     2900.97     90.78 o
   8   0   2     2678.99     2340.51     50.24 o
   9   0   2     1289.94     1237.61     52.87 o
  10   0   2     1299.86     1203.57     51.08 o
  11   0   2       92.42      148.53     57.56 o
  12   0   2      157.15      153.72     59.05 o
  13   0   2        1.78       66.80     51.66 o
 -13   1   2        3.72        5.17     44.32 o
 -12   1   2      141.99      101.73     45.13 o
 -11   1   2       27.67      106.17     39.37 o
 -10   1   2      124.90      154.27     36.39 o
  -9   1   2       42.87      134.42     34.76 o
  -8   1   2     1273.18     1391.59     33.99 o
  -7   1   2       44.29       70.71     30.17 o
  -6   1   2      105.36      139.68     34.49 o
  -5   1   2     5251.34     4934.72     44.53 o
  -4   1   2     2680.47     2637.00     44.57 o
  -3   1   2     6039.99     5552.12     58.93 o
  -2   1   2     1798.76     1710.88     54.45 o
  -1   1   2     3852.78     4450.89     76.75 o
   0   1   2      226.63      212.28     62.15 o
   1   1   2     3099.39     2804.81     61.91 o
   2   1   2    95376.61   101691.43    567.62 o
   3   1   2     1499.50     1427.58     48.69 o
   4   1   2     1675.26     1613.85     39.55 o
   5   1   2       31.86       51.46     33.67 o
   6   1   2      263.37      361.59     32.56 o
   7   1   2      105.40      150.99     33.07 o
   8   1   2      108.55      148.38     32.37 o
   9   1   2      101.99      186.09     32.72 o
  10   1   2        2.41       63.53     34.67 o
  11   1   2      198.01      226.06     40.87 o
  12   1   2        0.10      113.97     38.14 o
  13   1   2        2.89       33.85     37.38 o
 -13   2   2      112.89      121.99     40.98 o
 -12   2   2       49.90       52.80     41.79 o
 -11   2   2      171.54      185.69     41.84 o
 -10   2   2      118.28      161.99     37.25 o
  -9   2   2      292.67      290.47     33.98 o
  -8   2   2      191.18      201.21     32.97 o
  -7   2   2      141.33      130.18     31.85 o
  -6   2   2      459.50      470.59     33.55 o
  -5   2   2       36.15       58.21     35.26 o
  -4   2   2      390.10      306.96     40.96 o
  -3   2   2     7731.29     8192.71     63.42 o
  -2   2   2      994.09     1070.34     52.70 o
  -1   2   2       53.52       76.60     54.40 o
   0   2   2    17309.14    18751.55    134.08 o
   1   2   2      199.84      258.28     48.21 o
   2   2   2     8646.71     8462.21     70.08 o
   3   2   2     4257.02     4774.45     56.12 o
   4   2   2     1063.58     1168.23     39.67 o
   5   2   2     1056.99      989.45     35.60 o
   6   2   2       41.67       49.67     31.35 o
   7   2   2     1813.01     1774.70     36.32 o
   8   2   2     1665.61     1475.11     34.87 o
   9   2   2      264.25      278.91     32.12 o
  10   2   2      600.40      586.47     40.89 o
  11   2   2       89.72      108.27     41.16 o
  12   2   2        6.65       25.25     39.28 o
  13   2   2        5.40       38.65     44.59 o
 -13   3   2        0.70       13.90     41.52 o
 -12   3   2      129.10      145.57     36.92 o
 -11   3   2       65.18      130.05     43.38 o
 -10   3   2      145.23      168.75     39.01 o
  -9   3   2        5.82       32.39     33.43 o
  -8   3   2     1805.78     1820.83     38.77 o
  -7   3   2       17.09       22.03     34.43 o
  -6   3   2    13173.39    13112.76    106.78 o
  -5   3   2     2129.87     1974.09     41.93 o
  -4   3   2      663.48      526.64     38.60 o
  -3   3   2     2155.66     2128.89     49.73 o
  -2   3   2     1589.31     1827.59     56.34 o
  -1   3   2     4340.39     4641.04     69.94 o
   0   3   2      151.24      327.37     58.74 o
   1   3   2    26532.81    27966.79    119.43 o
   2   3   2     3911.21     3710.01     57.08 o
   3   3   2     1943.86     1534.21     46.64 o
   4   3   2     1715.35     1979.01     41.01 o
   5   3   2     1849.85     1650.32     37.23 o
   6   3   2      297.11      315.39     32.43 o
   7   3   2      529.56      547.77     33.36 o
   8   3   2      166.77      142.80     33.47 o
   9   3   2       72.87       69.74     34.17 o
  10   3   2      390.25      344.96     33.98 o
  11   3   2      454.36      471.68     39.59 o
  12   3   2        0.39        7.54     37.26 o
  13   3   2        2.08       65.90     39.62 o
 -13   4   2       79.17       68.28     42.98 o
 -12   4   2       35.37       14.58     38.36 o
 -11   4   2       63.32       60.34     44.65 o
 -10   4   2       98.35       97.16     41.10 o
  -9   4   2       37.99       71.65     32.64 o
  -8   4   2      980.68     1085.32     35.12 o
  -7   4   2     1057.18     1112.81     35.79 o
  -6   4   2     1365.30     1463.34     36.30 o
  -5   4   2      606.16      573.35     35.89 o
  -4   4   2     2878.02     2623.46     43.51 o
  -3   4   2      917.38      786.90     50.95 o
  -2   4   2    13678.67    13481.40     83.15 o
  -1   4   2     1210.60     1408.09     60.39 o
   0   4   2    34204.70    34517.85    366.19 o
   1   4   2      149.68      207.36     58.09 o
   2   4   2    52723.90    55928.86    315.94 o
   3   4   2      250.87      275.00     41.64 o
   4   4   2      699.11      523.05     34.65 o
   5   4   2     3407.30     3618.15     41.49 o
   6   4   2      341.33      331.93     32.87 o
   7   4   2      191.94      199.06     33.87 o
   8   4   2      108.95       98.13     32.19 o
   9   4   2      193.48      195.33     34.12 o
  10   4   2      587.32      647.41     38.59 o
  11   4   2       77.10      118.47     42.50 o
  12   4   2       56.46       86.28     40.40 o
  13   4   2       75.78       34.07     37.63 o
 -13   5   2        3.62       28.41     41.82 o
 -12   5   2        1.34       22.33     42.12 o
 -11   5   2      226.47      189.16     38.71 o
 -10   5   2      264.08      289.46     41.20 o
  -9   5   2        1.16       32.19     32.84 o
  -8   5   2        1.74       45.30     33.26 o
  -7   5   2      622.09      641.83     33.57 o
  -6   5   2     3393.50     3690.36     41.69 o
  -5   5   2      575.11      536.52     37.63 o
  -4   5   2      848.14      901.71     41.57 o
  -3   5   2      669.32      887.35     42.89 o
  -2   5   2     4850.76     4337.31     70.75 o
  -1   5   2     4976.16     4476.10     61.01 o
   0   5   2      103.84      107.61     55.80 o
   1   5   2      599.07      575.41     53.75 o
   2   5   2     5613.89     5643.29     59.66 o
   3   5   2       75.08       53.25     39.50 o
   4   5   2        5.99       22.47     38.81 o
   5   5   2      108.75       64.45     35.39 o
   6   5   2      340.39      332.70     35.16 o
   7   5   2      265.28      284.55     35.88 o
   8   5   2       15.85       51.42     33.06 o
   9   5   2      183.03      141.66     36.33 o
  10   5   2      286.57      283.32     41.89 o
  11   5   2       24.26       12.03     44.52 o
  12   5   2        0.01       54.25     38.90 o
 -12   6   2       18.21       70.36     42.03 o
 -11   6   2      281.91      277.31     63.86 o
 -10   6   2      129.70      164.78     41.02 o
  -9   6   2      141.13      137.58     31.85 o
  -8   6   2      814.67      866.74     35.07 o
  -7   6   2      449.20      381.43     34.41 o
  -6   6   2     1108.63     1035.60     36.58 o
  -5   6   2      169.85      244.09     33.58 o
  -4   6   2     4862.78     5071.19     46.59 o
  -3   6   2        5.28       44.26     42.69 o
  -2   6   2      915.90      835.53     46.10 o
  -1   6   2      441.92      386.50     51.89 o
   0   6   2       46.62       14.26     48.37 o
   1   6   2      168.03      259.24     47.64 o
   2   6   2      892.67      865.61     47.00 o
   3   6   2        1.53       30.28     37.44 o
   4   6   2    14657.96    15016.08     63.10 o
   5   6   2      851.90      646.39     40.56 o
   6   6   2      388.05      464.32     38.95 o
   7   6   2      140.99      195.94     38.81 o
   8   6   2       60.86      114.69     35.33 o
   9   6   2      149.70      163.21     40.63 o
  10   6   2       12.99       34.01     38.52 o
  11   6   2        3.69        9.79     41.60 o
  12   6   2       40.37       20.34     42.16 o
 -12   7   2        6.47       47.79     43.83 o
 -11   7   2       11.66       42.78     39.52 o
 -10   7   2      183.95      169.99     41.02 o
  -9   7   2      193.34      179.83     35.50 o
  -8   7   2     1215.36     1072.59     37.66 o
  -7   7   2       82.74       87.40     33.88 o
  -6   7   2     1502.73     1585.74     40.97 o
  -5   7   2      150.64      139.04     37.69 o
  -4   7   2    11271.22    10984.99     83.30 o
  -3   7   2      277.52      231.95     40.33 o
  -2   7   2     2533.41     2474.81     48.89 o
  -1   7   2       59.90       55.83     43.82 o
   0   7   2     2086.67     2055.60     49.30 o
   1   7   2     3478.83     3533.88     53.35 o
   2   7   2      134.25      177.65     43.20 o
   3   7   2     3634.21     3430.35     73.42 o
   4   7   2     6609.37     7038.92     59.85 o
   5   7   2     2507.98     2374.53     39.38 o
   6   7   2     1419.51     1386.49     38.09 o
   7   7   2       95.47      136.76     34.97 o
   8   7   2     2612.87     2228.96     37.05 o
   9   7   2      404.39      350.79     36.87 o
  10   7   2      213.85      224.55     38.08 o
  11   7   2        3.57       81.87     39.14 o
  12   7   2       30.10       23.95     43.66 o
 -12   8   2        1.91       70.88     45.02 o
 -11   8   2       14.59       38.37     41.98 o
 -10   8   2      501.54      438.63     43.54 o
  -9   8   2       86.65      123.29     35.13 o
  -8   8   2      423.29      395.81     36.66 o
  -7   8   2        0.11       26.53     34.33 o
  -6   8   2      178.35      136.29     34.87 o
  -5   8   2      642.59      610.33     34.87 o
  -4   8   2      115.95      278.56     43.32 o
  -3   8   2      827.45      811.39     43.47 o
  -2   8   2      262.43      151.39     39.78 o
  -1   8   2      280.55      293.93     41.43 o
   0   8   2     5162.43     5486.32     56.61 o
   1   8   2      130.13      139.04     41.82 o
   2   8   2     1411.31     1329.17     40.37 o
   3   8   2     2853.19     2665.68     44.30 o
   4   8   2      618.62      586.43     36.25 o
   5   8   2     1660.51     1753.08     38.81 o
   6   8   2        0.71       29.45     35.61 o
   7   8   2     1125.40     1124.12     42.41 o
   8   8   2      578.35      529.29     36.83 o
   9   8   2       71.24       78.00     35.93 o
  10   8   2        0.35        8.30     42.71 o
  11   8   2        4.06        4.59     41.74 o
  12   8   2       13.05       35.18     44.70 o
 -12   9   2        4.84       30.37     47.75 o
 -11   9   2        2.02       18.32     47.02 o
 -10   9   2      191.34      165.75     40.55 o
  -9   9   2        0.34        0.86     40.99 o
  -8   9   2      148.53      160.59     38.10 o
  -7   9   2      100.76      196.80     37.16 o
  -6   9   2      219.89      281.31     37.24 o
  -5   9   2       25.89       24.33     36.71 o
  -4   9   2      156.15      168.57     37.77 o
  -3   9   2     2756.11     2256.09     45.14 o
  -2   9   2     3892.20     3716.39     48.14 o
  -1   9   2     4229.16     3698.05     47.81 o
   0   9   2       58.46       79.81     38.14 o
   1   9   2     5728.14     5477.71     60.96 o
   2   9   2     1335.61     1354.31     39.93 o
   3   9   2     1511.83     1336.10     40.38 o
   4   9   2        0.27       58.81     33.88 o
   5   9   2      738.51      614.83     36.78 o
   6   9   2     3605.21     3765.78     42.50 o
   7   9   2     1907.41     1889.80     37.53 o
   8   9   2      720.64      757.02     43.52 o
   9   9   2       17.69       22.73     39.76 o
  10   9   2      267.02      307.44     35.91 o
  11   9   2       12.64       76.60     46.01 o
  12   9   2       10.19       46.28     50.64 o
 -12  10   2        7.28       47.56     49.26 o
 -11  10   2        3.73       -8.64     41.94 o
 -10  10   2       40.35       51.84     46.44 o
  -9  10   2      106.81      118.22     37.65 o
  -8  10   2      144.22      179.17     39.48 o
  -7  10   2      114.16      216.44     36.12 o
  -6  10   2       90.91      123.35     36.65 o
  -5  10   2       64.18       84.94     40.36 o
  -4  10   2     2175.54     2159.31     43.81 o
  -3  10   2      101.91      130.50     38.31 o
  -2  10   2      330.98      276.92     39.75 o
  -1  10   2      599.45      783.45     38.73 o
   0  10   2      669.58      627.00     38.95 o
   1  10   2      375.43      421.74     40.08 o
   2  10   2      695.63      751.05     39.18 o
   3  10   2       72.76      100.88     36.73 o
   4  10   2     1005.61     1027.23     38.15 o
   5  10   2       35.75       80.78     35.84 o
   6  10   2        4.62       29.78     35.68 o
   7  10   2       11.84       72.58     42.25 o
   8  10   2      159.74      184.43     38.35 o
   9  10   2        3.87       15.03     40.33 o
  10  10   2       21.78       64.55     45.47 o
  11  10   2       45.26       51.50     53.25 o
  12  10   2       15.75       47.15     50.05 o
 -12  11   2       11.04       18.05     49.98 o
 -11  11   2       35.51        8.13     41.90 o
 -10  11   2      105.31      102.37     38.07 o
  -9  11   2       34.77      102.21     44.39 o
  -8  11   2        0.55       48.27     38.96 o
  -7  11   2      435.73      385.50     41.05 o
  -6  11   2      109.31       71.03     37.31 o
  -5  11   2      491.42      470.72     38.15 o
  -4  11   2      145.48      171.88     40.37 o
  -3  11   2       50.13       72.04     35.17 o
  -2  11   2     1514.12     1636.90     41.55 o
  -1  11   2      531.54      538.41     38.23 o
   0  11   2      415.63      412.78     37.70 o
   1  11   2      986.35     1106.93     41.36 o
   2  11   2     2188.40     2134.89     40.87 o
   3  11   2       98.24      122.13     38.12 o
   4  11   2      714.60      679.06     37.25 o
   5  11   2       46.84       68.28     36.58 o
   6  11   2      410.66      412.94     35.99 o
   7  11   2      771.00      790.73     37.96 o
   8  11   2       13.57       11.07     39.95 o
   9  11   2       89.39      135.15     45.58 o
  10  11   2        0.01       77.52     42.53 o
  11  11   2       36.86        2.90     45.45 o
 -11  12   2       52.37       87.18     39.98 o
 -10  12   2       93.77      102.93     46.12 o
  -9  12   2       43.49       45.80     58.20 o
  -8  12   2     1285.51     1130.19     55.04 o
  -7  12   2       36.33       83.57     42.80 o
  -6  12   2       44.80      104.63     36.99 o
  -5  12   2        2.41       43.77     37.62 o
  -4  12   2     2590.13     2605.59     45.87 o
  -3  12   2     1249.20     1379.78     42.43 o
  -2  12   2      454.52      510.10     38.42 o
  -1  12   2       17.32       47.10     37.48 o
   0  12   2     3904.89     3954.58     44.52 o
   1  12   2     3510.81     3511.75     45.38 o
   2  12   2      574.14      597.35     38.35 o
   3  12   2      820.62      835.06     41.34 o
   4  12   2      708.79      622.83     38.21 o
   5  12   2      740.95      709.54     39.72 o
   6  12   2      159.96      142.36     36.75 o
   7  12   2     1330.40     1321.15     44.01 o
   8  12   2      393.10      422.18     41.30 o
   9  12   2      143.88      125.24     49.22 o
  10  12   2       24.17       73.94     41.61 o
  11  12   2       25.59       79.16     49.12 o
 -11  13   2        2.93       50.45     47.21 o
 -10  13   2        8.20       73.98     51.14 o
  -9  13   2       56.56       54.38     39.42 o
  -8  13   2       24.47       38.18     38.29 o
  -7  13   2        0.06       73.91     42.60 o
  -6  13   2      221.03      280.34     40.69 o
  -5  13   2        6.07       58.89     41.31 o
  -4  13   2      213.70      227.97     40.76 o
  -3  13   2       51.43      105.55     40.41 o
  -2  13   2      218.59      275.49     38.12 o
  -1  13   2      417.08      446.06     38.58 o
   0  13   2      250.43      167.61     36.50 o
   1  13   2      278.90      371.71     39.99 o
   2  13   2       11.49       28.99     35.95 o
   3  13   2      161.64      215.57     38.11 o
   4  13   2      157.35      148.62     37.55 o
   5  13   2       34.48      138.25     38.52 o
   6  13   2       50.80      142.93     42.67 o
   7  13   2        0.02       65.85     33.45 o
   8  13   2        8.19       34.79     44.65 o
   9  13   2       38.40       65.19     46.01 o
  10  13   2       10.61       31.15     47.50 o
  11  13   2        2.23      -53.14     44.88 o
 -11  14   2        5.49       22.78     50.11 o
 -10  14   2       70.41      115.65     51.69 o
  -9  14   2       75.27      147.47     53.61 o
  -8  14   2      344.18      378.99     40.08 o
  -7  14   2       18.99       69.16     45.24 o
  -6  14   2      154.39      161.01     42.01 o
  -5  14   2      750.10      677.13     45.13 o
  -4  14   2     1048.02     1024.47     43.46 o
  -3  14   2      157.85      155.95     41.47 o
  -2  14   2       25.19      104.91     37.24 o
  -1  14   2     1267.12     1283.78     39.67 o
   0  14   2     1149.26      968.74     39.25 o
   1  14   2     2829.71     2947.67     43.90 o
   2  14   2       19.57       56.47     35.68 o
   3  14   2      331.15      365.24     38.50 o
   4  14   2        7.18       23.14     37.14 o
   5  14   2      214.98      254.83     43.24 o
   6  14   2      223.41      179.55     43.72 o
   7  14   2      231.10      259.47     46.00 o
   8  14   2       75.65       97.08     38.79 o
   9  14   2      136.91      139.34     41.97 o
  10  14   2        0.02       10.51     41.72 o
 -10  15   2       29.02       49.74     49.93 o
  -9  15   2       24.01       57.06     47.18 o
  -8  15   2      234.89      187.09     54.26 o
  -7  15   2       18.33       22.54     39.89 o
  -6  15   2      408.06      254.42     42.44 o
  -5  15   2      346.19      432.75     51.27 o
  -4  15   2       11.49       67.98     40.41 o
  -3  15   2      274.18      271.00     38.26 o
  -2  15   2       95.45      191.14     36.89 o
  -1  15   2       14.36       38.27     36.61 o
   0  15   2        5.32       80.57     37.37 o
   1  15   2      168.86      235.20     40.99 o
   2  15   2      343.10      409.66     36.38 o
   3  15   2        9.85        9.34     34.69 o
   4  15   2      110.41      209.67     38.32 o
   5  15   2       79.23       99.45     43.49 o
   6  15   2      343.90      277.08     40.20 o
   7  15   2        8.76       59.93     49.64 o
   8  15   2        2.42       53.27     47.56 o
   9  15   2       13.13       54.34     39.57 o
  10  15   2        1.56       22.67     43.62 o
 -10  16   2       22.36       25.67     53.14 o
  -9  16   2        5.16       52.76     50.05 o
  -8  16   2       21.20       86.45     41.41 o
  -7  16   2      213.49      254.54     50.19 o
  -6  16   2      157.53      139.90     50.39 o
  -5  16   2        3.25       35.28     62.51 o
  -4  16   2      182.13      238.77     37.80 o
  -3  16   2      561.79      602.10     39.60 o
  -2  16   2      122.48      125.65     35.11 o
  -1  16   2      166.94      221.38     37.39 o
   0  16   2      175.17      240.46     35.64 o
   1  16   2     1452.26     1553.26     43.50 o
   2  16   2      454.29      430.21     36.30 o
   3  16   2      270.30      286.43     37.83 o
   4  16   2       59.40       59.58     41.38 o
   5  16   2      768.27      727.69     53.56 o
   6  16   2      125.99      151.60     42.09 o
   7  16   2       26.97       34.09     39.55 o
   8  16   2       26.70       72.64     47.94 o
   9  16   2        0.41      -31.20     49.28 o
  10  16   2        0.27       10.07     51.19 o
  -9  17   2       11.80       27.56     54.39 o
  -8  17   2       38.78       95.57     45.62 o
  -7  17   2      144.45      202.79     54.50 o
  -6  17   2      534.90      597.57     60.53 o
  -5  17   2      113.61      120.90     48.64 o
  -4  17   2      192.45      174.04     50.03 o
  -3  17   2     1074.39      936.67     40.44 o
  -2  17   2      541.68      516.91     38.06 o
  -1  17   2      171.03      166.23     36.14 o
   0  17   2      123.18      124.54     35.79 o
   1  17   2      715.54      700.68     42.51 o
   2  17   2      477.61      521.24     38.14 o
   3  17   2      328.05      318.66     38.27 o
   4  17   2       74.59       69.02     40.55 o
   5  17   2      183.30      154.56     41.82 o
   6  17   2      182.37      144.86     48.61 o
   7  17   2      121.12      121.83     42.65 o
   8  17   2       13.64        5.04     42.62 o
   9  17   2      122.59      143.81     50.84 o
  -9  18   2       10.39       51.70     54.77 o
  -8  18   2      176.71      196.72     52.98 o
  -7  18   2       30.10        9.59     49.22 o
  -6  18   2       40.06       61.70     52.35 o
  -5  18   2        1.34       29.54     49.17 o
  -4  18   2      734.25      667.17     44.64 o
  -3  18   2       43.13      112.09     45.04 o
  -2  18   2      229.31      302.46     37.59 o
  -1  18   2       75.73       91.98     36.97 o
   0  18   2      458.79      477.93     36.29 o
   1  18   2      230.07      276.67     42.67 o
   2  18   2      363.58      400.47     37.92 o
   3  18   2       15.00       60.50     40.62 o
   4  18   2      134.28      128.80     38.78 o
   5  18   2      506.28      450.98     50.85 o
   6  18   2        0.00        1.98     42.75 o
   7  18   2       44.09       70.58     43.82 o
   8  18   2      123.09      142.37     44.79 o
   9  18   2       74.86      122.63     55.30 o
  -8  19   2        0.96        5.48     55.14 o
  -7  19   2        1.20       36.86     54.15 o
  -6  19   2       96.57       28.41     51.18 o
  -5  19   2       22.51       50.22     46.46 o
  -4  19   2      215.79      157.11     50.03 o
  -3  19   2       69.50      122.78     41.57 o
  -2  19   2       51.70       71.68     43.97 o
  -1  19   2       69.12      106.16     38.72 o
   0  19   2      900.89      912.98     39.46 o
   1  19   2      105.92      117.71     40.80 o
   2  19   2      616.14      600.84     37.31 o
   3  19   2      230.01      269.22     42.40 o
   4  19   2        0.18       39.15     46.19 o
   5  19   2        0.36       57.36     50.93 o
   6  19   2        3.75       54.21     52.56 o
   7  19   2        7.34       49.56     54.18 o
   8  19   2        1.00       86.06     54.49 o
  -8  20   2       16.65       60.99     54.47 o
  -7  20   2       10.97       35.75     55.71 o
  -6  20   2       48.14       23.15     44.10 o
  -5  20   2        3.39       21.80     59.63 o
  -4  20   2       50.24       56.98     41.03 o
  -3  20   2      175.26      189.39     47.36 o
  -2  20   2        6.16       68.56     41.41 o
  -1  20   2      388.78      391.62     39.55 o
   0  20   2      299.72      316.73     39.80 o
   1  20   2       31.09       73.99     44.56 o
   2  20   2        6.70       83.84     42.13 o
   3  20   2       27.11       57.03     44.59 o
   4  20   2       88.07      118.37     46.50 o
   5  20   2       75.09      152.41     45.01 o
   6  20   2        6.18       73.46     42.68 o
   7  20   2       10.93       51.32     52.76 o
   8  20   2        7.73       86.06     55.73 o
  -7  21   2        2.19       42.87     45.25 o
  -6  21   2      122.83      168.53     56.74 o
  -5  21   2      106.43       87.11     50.59 o
  -4  21   2       39.92       72.70     51.86 o
  -3  21   2      123.19      155.61     48.35 o
  -2  21   2       45.04       72.86     48.76 o
  -1  21   2      105.23      109.28     47.01 o
   0  21   2      384.67      346.30     38.61 o
   1  21   2      397.09      399.04     53.45 o
   2  21   2       17.24       11.55     44.64 o
   3  21   2        6.14       41.09     52.35 o
   4  21   2       10.02        1.15     51.26 o
   5  21   2       86.77       93.48     52.28 o
   6  21   2       24.74      100.36     52.74 o
   7  21   2       28.41       33.80     58.37 o
  -6  22   2       26.23       29.57     54.29 o
  -5  22   2        0.89       61.10     68.70 o
  -4  22   2        8.99       57.52     51.70 o
  -3  22   2        0.63       34.75     49.98 o
  -2  22   2      259.89      216.62     50.50 o
  -1  22   2      156.87      162.87     47.70 o
   0  22   2        0.11       64.23     42.69 o
   1  22   2      121.00       69.29     45.02 o
   2  22   2       20.34       39.02     44.84 o
   3  22   2      128.69      109.65     52.39 o
   4  22   2        8.02       38.38     49.55 o
   5  22   2        4.60       44.63     51.96 o
   6  22   2       14.70       52.87     59.48 o
  -5  23   2       16.36       22.37     46.76 o
  -4  23   2       11.11       71.21     52.98 o
  -3  23   2        6.16       51.86     49.47 o
  -2  23   2      347.22      253.81     47.29 o
  -1  23   2        2.73       34.49     49.42 o
   0  23   2       17.50       33.02     47.25 o
   1  23   2       15.87       62.73     42.86 o
   2  23   2        5.48       39.41     41.77 o
   3  23   2       39.83       58.46     55.59 o
   4  23   2       86.91      109.01     54.60 o
   5  23   2       15.02       53.15     58.25 o
  -4  24   2        0.47       -2.64     58.27 o
  -3  24   2        1.42       47.58     51.51 o
  -2  24   2       21.58       48.81     44.43 o
  -1  24   2       93.83      101.72     49.50 o
   0  24   2       20.00       54.53     49.51 o
   1  24   2       65.03       61.87     41.57 o
   2  24   2        0.58       66.71     45.44 o
   3  24   2       12.07       28.38     51.15 o
   4  24   2       15.78       34.67     52.60 o
  -2  25   2       15.93       12.14     48.66 o
  -1  25   2        4.54       36.98     52.32 o
   0  25   2       62.13      103.04     53.68 o
   1  25   2       16.07       41.00     45.62 o
   2  25   2        0.02       50.61     47.17 o
 -13   1   3       43.05       51.22     41.15 o
 -12   1   3      130.33       81.29     44.92 o
 -11   1   3        4.91       23.79     37.47 o
 -10   1   3      382.16      371.38     34.57 o
  -9   1   3      494.51      507.47     33.87 o
  -8   1   3      514.47      467.82     33.61 o
  -7   1   3      866.58      769.25     35.08 o
  -6   1   3     1027.65     1037.65     34.27 o
  -5   1   3      106.09      108.78     34.46 o
  -4   1   3     2584.84     2829.42     43.01 o
  -3   1   3      414.96      345.80     46.74 o
  -2   1   3    39090.81    39364.26    153.82 o
  -1   1   3     5322.56     6074.64     88.81 o
   0   1   3     1032.51      927.23     60.18 o
   1   1   3      955.50      951.63     51.61 o
   2   1   3     8961.50     9824.04     67.73 o
   3   1   3    13275.16    12898.77     74.15 o
   4   1   3      207.04      133.31     35.63 o
   5   1   3     3629.54     3962.21     40.57 o
   6   1   3      646.47      615.67     32.12 o
   7   1   3      295.93      340.82     32.66 o
   8   1   3      253.24      202.11     31.02 o
   9   1   3       69.36      117.57     34.38 o
  10   1   3      159.38      188.03     33.87 o
  11   1   3      191.51      210.45     37.03 o
  12   1   3        0.05       30.50     36.78 o
  13   1   3        4.23       63.44     39.35 o
 -13   2   3       60.29       53.29     45.13 o
 -12   2   3      137.36      136.54     39.27 o
 -11   2   3       12.11       47.23     43.78 o
 -10   2   3       87.41      138.84     36.88 o
  -9   2   3      152.13      184.58     36.76 o
  -8   2   3      478.40      504.87     37.23 o
  -7   2   3       42.49       55.95     35.80 o
  -6   2   3     2545.87     2446.26     41.06 o
  -5   2   3      363.62      337.13     38.27 o
  -4   2   3     7347.65     7571.53     72.77 o
  -3   2   3     5049.07     5070.22     61.70 o
  -2   2   3     4367.42     4663.04     63.11 o
  -1   2   3    19335.10    20303.22    123.43 o
   0   2   3    39994.39    42614.11    283.03 o
   1   2   3    26703.13    27386.73    183.42 o
   2   2   3     2153.30     1863.90     52.76 o
   3   2   3     2090.68     2293.85     47.33 o
   4   2   3    12452.82    12445.58     58.73 o
   5   2   3     2402.84     2172.98     38.81 o
   6   2   3       30.99       71.04     32.80 o
   7   2   3        1.27       46.04     32.60 o
   8   2   3     1255.62     1145.04     33.39 o
   9   2   3       13.91       39.65     33.12 o
  10   2   3       44.49       85.77     36.64 o
  11   2   3      519.21      535.19     38.40 o
  12   2   3       70.51      109.59     34.29 o
  13   2   3       48.55       75.30     35.89 o
 -13   3   3        2.66      -13.62     40.74 o
 -12   3   3      144.49      128.37     40.86 o
 -11   3   3        6.22       38.42     41.15 o
 -10   3   3       55.39      119.10     37.12 o
  -9   3   3        8.54       23.69     34.14 o
  -8   3   3      440.56      438.65     33.32 o
  -7   3   3      467.53      458.41     34.58 o
  -6   3   3      593.20      480.36     34.37 o
  -5   3   3      895.10      918.24     37.83 o
  -4   3   3       12.05       24.59     37.56 o
  -3   3   3      938.74      924.05     47.19 o
  -2   3   3     1089.57     1111.09     54.24 o
  -1   3   3     1052.62      962.45     52.32 o
   0   3   3      648.70      593.81     63.31 o
   1   3   3      118.49      125.33     51.29 o
   2   3   3     1880.71     2025.48     50.40 o
   3   3   3    33212.41    33565.69    153.56 o
   4   3   3      381.34      395.83     37.62 o
   5   3   3       84.88       64.12     35.26 o
   6   3   3      658.41      618.46     33.59 o
   7   3   3      337.24      339.86     33.28 o
   8   3   3      284.12      258.10     33.10 o
   9   3   3       17.07       49.10     34.63 o
  10   3   3       11.84       84.08     35.47 o
  11   3   3        7.31        3.09     34.81 o
  12   3   3        3.91       26.91     33.89 o
  13   3   3        0.50       36.05     41.99 o
 -13   4   3       11.52       59.65     43.74 o
 -12   4   3      221.86      202.05     40.74 o
 -11   4   3       14.66       74.20     44.36 o
 -10   4   3       25.12       40.03     40.40 o
  -9   4   3      836.87      899.37     32.80 o
  -8   4   3     1999.32     2152.78     37.22 o
  -7   4   3        4.09       55.47     31.31 o
  -6   4   3     4851.21     4618.84     42.48 o
  -5   4   3      209.27      246.90     36.11 o
  -4   4   3     1767.11     1976.87     44.76 o
  -3   4   3      561.57      719.69     44.70 o
  -2   4   3     4857.19     5028.22     88.80 o
  -1   4   3    65413.20    66952.74    565.84 o
   0   4   3   190058.75   182215.05   1579.79 o
   1   4   3    18672.14    19213.85     89.57 o
   2   4   3    24718.28    24116.58    138.02 o
   3   4   3    11527.04    11173.27     69.67 o
   4   4   3     2539.35     2315.38     39.81 o
   5   4   3     4056.58     4134.24     41.86 o
   6   4   3      942.24      948.21     35.22 o
   7   4   3      340.17      384.62     33.95 o
   8   4   3     1457.01     1502.17     34.61 o
   9   4   3        0.45       41.49     35.73 o
  10   4   3       90.11      110.97     35.15 o
  11   4   3        1.53       28.46     36.10 o
  12   4   3      295.91      229.48     42.95 o
 -13   5   3        2.82       71.59     43.46 o
 -12   5   3      156.36      165.19     44.52 o
 -11   5   3        1.66       41.52     40.19 o
 -10   5   3        2.24       27.86     38.05 o
  -9   5   3       77.96      109.30     32.92 o
  -8   5   3     1679.45     1650.50     35.88 o
  -7   5   3      580.77      590.85     33.34 o
  -6   5   3      507.78      449.84     35.46 o
  -5   5   3      944.66      939.71     40.00 o
  -4   5   3      324.86      369.42     39.81 o
  -3   5   3        1.51       19.23     39.51 o
  -2   5   3    12935.25    13782.78    104.68 o
  -1   5   3     9262.05     9380.17     72.26 o
   0   5   3       35.46       55.10     56.21 o
   1   5   3     3752.17     3342.91     62.06 o
   2   5   3     9083.30     8181.70     61.44 o
   3   5   3      574.13      546.46     39.17 o
   4   5   3      861.62      721.49     34.58 o
   5   5   3       31.37       25.95     32.34 o
   6   5   3      151.68      104.63     33.94 o
   7   5   3     1003.69      910.48     35.55 o
   8   5   3      170.11      228.29     33.09 o
   9   5   3        6.16       20.01     33.92 o
  10   5   3      266.97      330.85     41.10 o
  11   5   3       73.36       95.02     45.18 o
  12   5   3        3.45       33.26     41.39 o
 -13   6   3       93.21       17.46     47.57 o
 -12   6   3       17.78       85.75     46.64 o
 -11   6   3        1.25        6.00     44.66 o
 -10   6   3      102.16      129.70     41.29 o
  -9   6   3       15.36       38.44     32.43 o
  -8   6   3        3.71       11.95     33.56 o
  -7   6   3      230.78      196.65     36.42 o
  -6   6   3      837.18      805.46     35.04 o
  -5   6   3       77.98       71.74     34.82 o
  -4   6   3      595.77      515.84     45.40 o
  -3   6   3     2942.38     2582.65     45.96 o
  -2   6   3     1273.81     1434.93     48.42 o
  -1   6   3     6433.94     7055.39     65.31 o
   0   6   3      802.66      854.71     52.93 o
   1   6   3    12952.65    12825.86     84.19 o
   2   6   3     5620.41     5295.97     56.73 o
   3   6   3     1652.98     1496.34     41.33 o
   4   6   3     6056.29     6099.70     52.98 o
   5   6   3      135.59      215.27     37.50 o
   6   6   3       13.35       64.50     35.97 o
   7   6   3      269.34      228.55     34.17 o
   8   6   3      125.18      139.40     37.94 o
   9   6   3       40.52      112.81     40.21 o
  10   6   3       83.89       75.64     43.61 o
  11   6   3       16.87       31.52     40.39 o
  12   6   3        8.37       68.72     38.11 o
 -12   7   3       17.86       62.28     46.16 o
 -11   7   3       79.74       93.90     42.23 o
 -10   7   3       54.59       58.54     45.28 o
  -9   7   3      133.34      159.10     39.15 o
  -8   7   3       69.46       87.24     34.76 o
  -7   7   3        2.78       25.00     36.47 o
  -6   7   3       68.97       34.32     36.43 o
  -5   7   3      434.56      497.96     36.97 o
  -4   7   3     1253.26     1296.34     43.64 o
  -3   7   3      135.02      228.78     43.00 o
  -2   7   3     1131.03     1710.49     46.89 o
  -1   7   3       25.66       37.39     43.16 o
   0   7   3       41.59       85.79     46.12 o
   1   7   3       18.69       71.15     41.60 o
   2   7   3      867.92      567.84     41.90 o
   3   7   3      227.16      206.91     37.90 o
   4   7   3      123.21      119.41     37.51 o
   5   7   3        8.84       31.16     33.79 o
   6   7   3        2.01       23.74     36.34 o
   7   7   3      219.17      237.45     35.38 o
   8   7   3      295.57      313.10     32.56 o
   9   7   3      201.38      220.38     38.81 o
  10   7   3       60.24       63.09     40.60 o
  11   7   3        9.70       64.33     42.93 o
  12   7   3       28.69       59.98     40.05 o
 -12   8   3       34.89       60.04     45.49 o
 -11   8   3       39.72      103.38     46.42 o
 -10   8   3       43.28       69.58     32.58 o
  -9   8   3      671.88      612.64     37.58 o
  -8   8   3      561.25      579.08     38.27 o
  -7   8   3      873.58      863.48     35.24 o
  -6   8   3      640.09      672.37     40.09 o
  -5   8   3        4.74        7.88     36.73 o
  -4   8   3     1111.62     1043.64     39.00 o
  -3   8   3      347.13      221.89     40.49 o
  -2   8   3       58.95       49.13     37.81 o
  -1   8   3     2142.27     2369.11     45.89 o
   0   8   3        0.37       -3.36     39.18 o
   1   8   3     4124.64     3762.94     47.61 o
   2   8   3     3412.55     3391.50     45.80 o
   3   8   3     1077.50      989.09     39.75 o
   4   8   3      168.71      170.55     36.56 o
   5   8   3      354.69      381.44     35.30 o
   6   8   3       19.30       57.97     35.41 o
   7   8   3        1.08       20.52     36.68 o
   8   8   3     2457.05     2355.41     42.22 o
   9   8   3       50.10       46.36     37.19 o
  10   8   3       30.04        7.07     42.55 o
  11   8   3       20.19       25.49     41.80 o
  12   8   3      170.68      147.23     39.67 o
 -12   9   3        2.96       59.56     44.19 o
 -11   9   3       11.65       51.40     47.90 o
 -10   9   3      107.17      132.23     44.71 o
  -9   9   3       13.58       26.20     38.91 o
  -8   9   3      367.41      391.31     37.26 o
  -7   9   3      991.97      934.90     39.00 o
  -6   9   3      124.84      171.24     33.51 o
  -5   9   3      350.39      443.82     38.87 o
  -4   9   3     2805.62     2884.90     42.59 o
  -3   9   3     2571.89     2122.28     45.45 o
  -2   9   3     1678.21     1498.97     41.69 o
  -1   9   3      456.78      385.84     38.62 o
   0   9   3      416.87      498.73     41.09 o
   1   9   3      102.28       79.73     39.07 o
   2   9   3     9491.84     9505.28     63.21 o
   3   9   3     2103.78     2311.17     41.34 o
   4   9   3     1513.78     1294.76     38.87 o
   5   9   3      537.17      517.26     35.62 o
   6   9   3     1241.64     1310.98     39.52 o
   7   9   3      539.50      490.39     34.19 o
   8   9   3       32.01      101.07     43.02 o
   9   9   3        3.57       29.40     40.20 o
  10   9   3       94.67      110.07     33.44 o
  11   9   3       16.39       68.24     45.39 o
  12   9   3        3.92       56.28     49.15 o
 -12  10   3       35.52       13.29     45.59 o
 -11  10   3        1.13       61.68     41.04 o
 -10  10   3      116.24      135.64     47.89 o
  -9  10   3       85.53       83.84     41.48 o
  -8  10   3     1009.62      956.94     44.06 o
  -7  10   3       32.04       36.87     37.53 o
  -6  10   3      128.47      103.53     39.33 o
  -5  10   3      198.82      288.24     42.36 o
  -4  10   3      417.42      502.63     36.70 o
  -3  10   3        0.28       68.05     38.60 o
  -2  10   3      321.36      278.40     39.86 o
  -1  10   3     4889.69     5010.10     64.47 o
   0  10   3      185.42      247.70     37.37 o
   1  10   3     5167.50     5065.10    145.04 o
   2  10   3      598.64      588.07     38.45 o
   3  10   3      523.81      468.50     35.91 o
   4  10   3      163.36      153.19     37.00 o
   5  10   3      426.20      540.52     38.75 o
   6  10   3      539.96      535.14     36.43 o
   7  10   3       21.85       -9.68     39.92 o
   8  10   3      125.97      211.82     40.02 o
   9  10   3       44.27       70.26     38.74 o
  10  10   3        1.13       55.29     45.89 o
  11  10   3        7.83       39.30     40.82 o
  12  10   3      102.04      118.27     48.40 o
 -12  11   3        0.02       67.95     49.67 o
 -11  11   3        2.27       27.69     41.08 o
 -10  11   3      262.88      215.73     37.37 o
  -9  11   3      122.16      121.34     33.90 o
  -8  11   3      327.25      333.90     34.06 o
  -7  11   3        1.06       17.05     38.47 o
  -6  11   3      257.57      214.73     38.26 o
  -5  11   3       18.03      -13.68     41.78 o
  -4  11   3      856.94      764.78     42.58 o
  -3  11   3      696.53      680.84     39.08 o
  -2  11   3      780.93     1071.32     38.93 o
  -1  11   3       44.14       67.15     37.56 o
   0  11   3      937.35     1041.88     38.88 o
   1  11   3     2798.19     2836.46     45.35 o
   2  11   3        9.87       16.08     36.33 o
   3  11   3      375.71      443.46     37.13 o
   4  11   3       23.48       63.61     36.53 o
   5  11   3      504.13      522.39     37.52 o
   6  11   3      192.20      260.62     34.81 o
   7  11   3       16.82       54.99     36.71 o
   8  11   3        0.01       32.09     44.87 o
   9  11   3       16.45       23.40     46.61 o
  10  11   3       17.35       35.10     46.88 o
  11  11   3        5.94       39.78     56.58 o
 -11  12   3       15.06       33.26     41.52 o
 -10  12   3        9.86       49.92     50.80 o
  -9  12   3        5.08      -16.42     46.67 o
  -8  12   3      156.40       46.38     47.14 o
  -7  12   3      184.55      205.66     44.75 o
  -6  12   3      381.79      411.17     36.44 o
  -5  12   3      263.28      335.22     41.67 o
  -4  12   3     1070.58     1039.43     43.86 o
  -3  12   3     2640.54     2220.55     43.73 o
  -2  12   3     1850.20     1864.68     39.97 o
  -1  12   3       24.52       48.96     36.61 o
   0  12   3      181.85      262.59     35.53 o
   1  12   3        0.04       54.97     38.33 o
   2  12   3      598.17      557.87     35.55 o
   3  12   3      183.86      204.63     36.20 o
   4  12   3     2079.59     2098.32     39.43 o
   5  12   3      616.50      535.72     41.01 o
   6  12   3        1.71       65.22     34.74 o
   7  12   3        0.01       37.57     40.90 o
   8  12   3       75.87      100.26     37.99 o
   9  12   3       10.68       37.21     40.75 o
  10  12   3       22.86       69.89     42.49 o
  11  12   3        0.27       70.34     51.09 o
 -11  13   3        5.07       43.95     48.99 o
 -10  13   3      203.70      187.37     50.58 o
  -9  13   3        0.02       54.98     50.60 o
  -8  13   3      251.17      218.73     38.89 o
  -7  13   3      590.61      658.53     39.79 o
  -6  13   3       67.20      133.35     36.97 o
  -5  13   3      889.26      937.56     43.55 o
  -4  13   3      192.85      290.91     40.09 o
  -3  13   3     2502.22     2344.61     43.29 o
  -2  13   3       17.42       58.44     36.72 o
  -1  13   3     1626.17     1583.61     40.01 o
   0  13   3      245.14      261.95     37.58 o
   1  13   3     5052.47     4353.61     48.10 o
   2  13   3     1439.78     1525.79     39.27 o
   3  13   3       88.97       64.01     36.75 o
   4  13   3       26.02       82.21     34.56 o
   5  13   3     1083.84     1058.52     38.81 o
   6  13   3     1656.29     1678.67     43.66 o
   7  13   3      317.94      297.82     42.14 o
   8  13   3      184.22      138.63     40.71 o
   9  13   3        0.38       37.70     39.31 o
  10  13   3      184.51      232.09     43.22 o
  11  13   3        3.98       86.05     50.19 o
 -11  14   3        7.80       41.95     48.12 o
 -10  14   3      101.79      108.48     51.10 o
  -9  14   3       41.52       78.13     40.75 o
  -8  14   3      180.18      142.85     50.88 o
  -7  14   3      115.31      180.70     40.94 o
  -6  14   3      530.55      450.98     44.66 o
  -5  14   3        1.62       28.11     38.83 o
  -4  14   3      642.57      645.06     41.87 o
  -3  14   3      995.86      933.82     43.19 o
  -2  14   3      167.44      109.08     37.61 o
  -1  14   3        3.09       56.21     37.96 o
   0  14   3      284.67      385.77     36.59 o
   1  14   3      347.35      331.80     39.30 o
   2  14   3       80.87      120.60     35.74 o
   3  14   3      383.66      396.29     37.42 o
   4  14   3      318.96      337.58     37.36 o
   5  14   3        0.05        5.94     40.05 o
   6  14   3      343.82      308.99     37.12 o
   7  14   3      433.65      450.00     40.33 o
   8  14   3       68.12       81.24     48.19 o
   9  14   3       78.94      132.02     41.50 o
  10  14   3       37.14       57.75     40.50 o
 -10  15   3       30.41       73.71     49.37 o
  -9  15   3       38.94       74.02     47.33 o
  -8  15   3       43.17       77.36     39.74 o
  -7  15   3        0.49       -3.32     49.67 o
  -6  15   3      267.85      261.65     43.86 o
  -5  15   3        0.05       52.22     45.27 o
  -4  15   3        3.34       79.91     39.18 o
  -3  15   3       19.64       53.01     38.97 o
  -2  15   3     1002.33      927.17     37.62 o
  -1  15   3       31.48       71.39     36.21 o
   0  15   3      235.18      167.03     41.96 o
   1  15   3      114.57      170.21     39.72 o
   2  15   3      217.19      205.96     35.04 o
   3  15   3      335.09      329.16     39.20 o
   4  15   3     1323.12     1285.38     39.24 o
   5  15   3       74.28       83.06     42.36 o
   6  15   3        0.37       60.30     41.86 o
   7  15   3      260.73      303.42     39.42 o
   8  15   3      188.53      205.06     48.63 o
   9  15   3       13.59       62.60     50.26 o
  10  15   3        7.61      111.51     43.33 o
 -10  16   3      101.23       95.12     60.75 o
  -9  16   3        4.85      104.57     49.63 o
  -8  16   3      168.51      196.91     37.50 o
  -7  16   3        5.08        7.66     43.70 o
  -6  16   3       67.00       85.88     44.84 o
  -5  16   3      272.49      241.20     47.69 o
  -4  16   3      996.29      898.47     41.97 o
  -3  16   3       38.78       43.86     38.58 o
  -2  16   3      137.19      256.70     36.17 o
  -1  16   3     1720.90     1826.63     39.14 o
   0  16   3      135.00       97.49     38.78 o
   1  16   3      239.39      266.92     39.11 o
   2  16   3       59.96      119.77     35.21 o
   3  16   3      281.34      275.90     39.65 o
   4  16   3       96.07      114.18     40.86 o
   5  16   3      126.70      161.32     39.40 o
   6  16   3        3.72       17.88     36.12 o
   7  16   3      535.18      474.74     49.61 o
   8  16   3      375.05      301.54     49.41 o
   9  16   3       27.58       18.63     50.65 o
  10  16   3        0.12       16.26     54.72 o
  -9  17   3       46.07       56.28     54.46 o
  -8  17   3       80.43       77.96     48.86 o
  -7  17   3       12.52       15.58     52.63 o
  -6  17   3        0.04       65.00     50.30 o
  -5  17   3       58.89      117.89     44.21 o
  -4  17   3       44.04       70.88     39.06 o
  -3  17   3       51.17      101.74     42.87 o
  -2  17   3       89.78      112.47     36.66 o
  -1  17   3      140.82      119.93     36.37 o
   0  17   3        0.71       -2.59     38.45 o
   1  17   3      204.74      213.79     37.85 o
   2  17   3      384.75      388.63     37.81 o
   3  17   3      512.14      557.57     40.36 o
   4  17   3        2.12       22.31     39.56 o
   5  17   3        4.22       23.80     36.73 o
   6  17   3      115.10      117.70     49.81 o
   7  17   3        8.38       86.12     48.90 o
   8  17   3        1.46       61.31     49.84 o
   9  17   3        9.93       43.04     53.70 o
  -9  18   3        4.38       97.58     57.54 o
  -8  18   3       10.01        3.90     55.18 o
  -7  18   3        0.30       15.33     51.44 o
  -6  18   3       31.02       29.37     52.23 o
  -5  18   3      515.13      545.90     54.97 o
  -4  18   3        0.27       46.08     49.91 o
  -3  18   3       17.92       49.03     37.27 o
  -2  18   3       22.74       47.22     35.88 o
  -1  18   3      280.39      324.77     36.79 o
   0  18   3      873.56      912.17     40.78 o
   1  18   3       10.91       81.57     38.92 o
   2  18   3      240.24      210.47     37.17 o
   3  18   3        3.76       87.52     39.27 o
   4  18   3      613.92      604.91     41.94 o
   5  18   3      111.80      137.51     48.94 o
   6  18   3       18.42       24.31     42.37 o
   7  18   3       20.56      120.30     51.76 o
   8  18   3       91.35      102.50     50.56 o
   9  18   3        1.12      115.41     55.82 o
  -8  19   3       62.24       70.76     51.26 o
  -7  19   3       43.62      125.30     49.42 o
  -6  19   3      285.21      249.73     48.60 o
  -5  19   3       13.01        8.41     51.95 o
  -4  19   3      192.38      184.85     49.66 o
  -3  19   3        6.07      -23.73     49.11 o
  -2  19   3      182.26      188.78     40.44 o
  -1  19   3       30.04       34.82     41.19 o
   0  19   3       32.28       82.77     40.35 o
   1  19   3      242.17      299.76     43.28 o
   2  19   3       43.29       43.02     41.40 o
   3  19   3      225.19      228.57     44.46 o
   4  19   3        0.02       39.39     42.20 o
   5  19   3        5.39       12.91     42.16 o
   6  19   3        7.15       -3.53     52.14 o
   7  19   3       79.88       36.17     46.13 o
   8  19   3        7.84       57.91     55.31 o
  -8  20   3       14.10       23.81     52.48 o
  -7  20   3       65.78       38.52     55.37 o
  -6  20   3      129.69       84.21     54.29 o
  -5  20   3       28.36       98.89     50.28 o
  -4  20   3       16.37       76.62     50.60 o
  -3  20   3       45.58       79.08     50.46 o
  -2  20   3      247.89      288.02     45.73 o
  -1  20   3      626.99      666.16     46.09 o
   0  20   3       36.07       93.76     47.23 o
   1  20   3      117.19      150.47     44.20 o
   2  20   3      206.43      198.24     43.18 o
   3  20   3      283.75      256.60     56.15 o
   4  20   3       18.52       -2.91     48.79 o
   5  20   3        5.23       26.49     42.98 o
   6  20   3       12.17        7.26     53.71 o
   7  20   3       14.85       48.18     51.78 o
  -7  21   3       26.38      127.29     54.13 o
  -6  21   3       41.88       42.76     55.36 o
  -5  21   3       10.30      -13.98     67.59 o
  -4  21   3        1.04       12.60     51.91 o
  -3  21   3       19.94       65.03     47.19 o
  -2  21   3        0.04       67.77     48.64 o
  -1  21   3        3.47       49.95     43.18 o
   0  21   3        0.19       94.26     46.85 o
   1  21   3       61.92       91.63     47.92 o
   2  21   3       71.65       75.24     44.30 o
   3  21   3        4.63       27.51     45.17 o
   4  21   3       12.83       66.29     48.28 o
   5  21   3        4.53       28.11     54.08 o
   6  21   3       10.44       50.76     56.49 o
   7  21   3        3.06       13.58     56.23 o
  -6  22   3        6.47       50.94     56.98 o
  -5  22   3       30.36       81.34     70.24 o
  -4  22   3       15.79       46.01     53.16 o
  -3  22   3        0.06       22.55     49.34 o
  -2  22   3        1.45       40.18     49.02 o
  -1  22   3       83.38       83.30     44.05 o
   0  22   3      126.62       86.83     48.07 o
   1  22   3        7.28       71.27     46.06 o
   2  22   3        0.01       18.77     45.66 o
   3  22   3       25.34       49.60     48.59 o
   4  22   3       46.06       85.52     51.38 o
   5  22   3      119.25       98.07     57.12 o
   6  22   3       43.56      105.17     57.03 o
  -5  23   3        0.70       57.49     50.14 o
  -4  23   3        2.36       42.22     46.16 o
  -3  23   3        9.16       62.23     50.70 o
  -2  23   3      149.51      132.68     50.23 o
  -1  23   3       74.42      108.42     47.27 o
   0  23   3       18.21       56.23     46.89 o
   1  23   3       13.85       57.66     45.59 o
   2  23   3      111.36      155.31     41.55 o
   3  23   3        6.99       37.81     50.19 o
   4  23   3       12.55       26.43     48.16 o
   5  23   3        6.38       48.78     55.72 o
  -4  24   3        6.04       61.47     64.68 o
  -3  24   3        9.58       10.87     45.76 o
  -2  24   3        2.92       72.84     51.26 o
  -1  24   3        9.25       38.90     51.33 o
   0  24   3       36.71      111.03     47.82 o
   1  24   3       25.14       87.70     44.06 o
   2  24   3       52.83       62.12     48.21 o
   3  24   3        1.40       47.30     45.52 o
   4  24   3        2.33       37.43     49.36 o
  -2  25   3       14.23       67.74     54.01 o
  -1  25   3      145.83      169.93     52.29 o
   0  25   3       13.49       44.61     43.81 o
   1  25   3      120.85       77.01     46.07 o
   2  25   3        1.93       42.25     49.67 o
 -13   0   4       63.26       19.02     63.74 o
 -12   0   4      160.02      189.00     69.69 o
 -11   0   4      408.31      272.96    116.84 o
 -10   0   4      130.63      188.85     62.77 o
  -9   0   4     3038.69     3299.51     55.49 o
  -8   0   4        0.19       57.45     48.68 o
  -7   0   4      194.70      235.41     44.31 o
  -6   0   4      658.75      626.38     48.78 o
  -5   0   4     1593.49     1728.82     49.24 o
  -4   0   4      780.11     1002.55     63.71 o
  -3   0   4    14380.01    13826.80    134.03 o
  -2   0   4    20358.39    21026.43    264.46 o
  -1   0   4     2208.19     2344.61     85.97 o
   0   0   4    71697.34    76764.02    504.27 o
   1   0   4     1137.46     1417.18     75.53 o
   2   0   4     2186.95     2322.24     73.75 o
   3   0   4       43.08        2.72     59.58 o
   4   0   4    37813.77    37490.82    385.32 o
   5   0   4       41.51       28.68     49.55 o
   6   0   4      149.91      197.62     45.71 o
   7   0   4     1353.75     1379.94     51.24 o
   8   0   4     3423.48     3532.16     81.71 o
   9   0   4      144.41      142.09     48.45 o
  10   0   4      171.22      131.46     43.60 o
  11   0   4       91.52       87.70     49.69 o
  12   0   4        4.99       31.22     49.74 o
  13   0   4      158.31      129.13     53.50 o
 -13   1   4        8.14       23.22     43.23 o
 -12   1   4       70.06      124.50     46.71 o
 -11   1   4      343.73      302.61     33.94 o
 -10   1   4      264.44      235.76     39.73 o
  -9   1   4        4.20        8.76     33.97 o
  -8   1   4       34.46       35.53     36.70 o
  -7   1   4      802.18      790.13     38.14 o
  -6   1   4     2278.65     2108.82     39.05 o
  -5   1   4      618.06      565.71     38.20 o
  -4   1   4     4194.63     4459.83     46.22 o
  -3   1   4      180.82      209.62     47.42 o
  -2   1   4   154011.05   151398.58   1234.69 o
  -1   1   4     6125.86     7125.53     78.06 o
   0   1   4       11.98       33.54     52.88 o
   1   1   4     2732.24     2860.21     58.64 o
   2   1   4     7427.64     7313.36     64.20 o
   3   1   4      192.86      223.65     41.76 o
   4   1   4     2148.72     1952.73     40.83 o
   5   1   4     1816.37     1810.13     37.38 o
   6   1   4     2776.72     2736.81     36.33 o
   7   1   4      162.77      226.33     33.15 o
   8   1   4      267.19      264.09     31.58 o
   9   1   4      258.76      320.75     33.12 o
  10   1   4      700.74      748.88     34.71 o
  11   1   4       10.53       59.91     34.95 o
  12   1   4       46.00       80.88     33.87 o
 -13   2   4        1.15       60.66     43.79 o
 -12   2   4       18.32       26.74     46.15 o
 -11   2   4       14.26       51.81     41.09 o
 -10   2   4        0.85       52.56     34.05 o
  -9   2   4      592.31      589.41     35.19 o
  -8   2   4        0.16       29.96     35.92 o
  -7   2   4       24.86       11.74     36.64 o
  -6   2   4       54.27      110.61     33.11 o
  -5   2   4     3339.01     3206.79     41.42 o
  -4   2   4     5372.93     5193.94     51.79 o
  -3   2   4    40991.06    40684.36    169.99 o
  -2   2   4     5325.37     5733.34     64.07 o
  -1   2   4     9778.89     9096.90     98.82 o
   0   2   4     1626.45     1398.40     57.75 o
   1   2   4      526.76      676.82     50.82 o
   2   2   4        0.20       65.57     46.04 o
   3   2   4     1076.11     1090.59     42.74 o
   4   2   4     1564.32     1510.64     38.55 o
   5   2   4      207.31      225.65     34.13 o
   6   2   4      126.55      150.31     32.00 o
   7   2   4      278.39      307.83     34.10 o
   8   2   4      253.14      213.93     30.24 o
   9   2   4      251.19      330.89     34.31 o
  10   2   4      276.34      317.52     34.74 o
  11   2   4        1.84      -12.66     33.89 o
  12   2   4       21.61       79.17     34.18 o
 -13   3   4        0.83      -30.78     50.52 o
 -12   3   4      186.17      170.89     43.43 o
 -11   3   4      136.75       92.06     41.43 o
 -10   3   4      145.95      159.85     34.67 o
  -9   3   4      232.13      210.90     34.96 o
  -8   3   4      529.55      527.60     34.21 o
  -7   3   4     5391.95     5416.13     57.45 o
  -6   3   4      382.09      400.16     33.38 o
  -5   3   4       23.40       25.59     36.22 o
  -4   3   4     1007.90      969.45     41.18 o
  -3   3   4     2146.46     2261.95     48.82 o
  -2   3   4      420.83      339.47     48.49 o
  -1   3   4    19076.60    19297.53    117.93 o
   0   3   4     6195.36     6820.77     74.35 o
   1   3   4    36294.54    36663.80    146.96 o
   2   3   4       94.41      179.09     43.82 o
   3   3   4    12012.73    10910.78     60.22 o
   4   3   4      929.35     1067.67     37.62 o
   5   3   4     3923.02     4743.09     41.42 o
   6   3   4       28.25       86.23     34.03 o
   7   3   4        4.65        6.48     31.53 o
   8   3   4      529.48      505.53     31.14 o
   9   3   4        6.19       53.51     36.49 o
  10   3   4     1817.70     1534.09     36.60 o
  11   3   4        6.56       25.26     34.88 o
  12   3   4       96.20      105.95     36.22 o
 -13   4   4        8.06       27.86     44.28 o
 -12   4   4       71.88       88.82     43.40 o
 -11   4   4       29.46       82.46     36.68 o
 -10   4   4      577.77      593.39     42.14 o
  -9   4   4      714.22      709.83     35.15 o
  -8   4   4        0.28       45.20     33.34 o
  -7   4   4      186.39      210.12     32.31 o
  -6   4   4      787.12      848.86     37.35 o
  -5   4   4      197.71      186.20     36.52 o
  -4   4   4       16.76       30.61     36.07 o
  -3   4   4     4117.97     4611.89     52.88 o
  -2   4   4    37784.03    39587.91    237.44 o
  -1   4   4     1325.90     1223.72     60.56 o
   0   4   4    93892.30    94251.64    417.02 o
   1   4   4      662.98      734.66     49.44 o
   2   4   4     2635.06     2838.19     51.93 o
   3   4   4      304.35      235.26     39.02 o
   4   4   4      173.27      219.96     36.17 o
   5   4   4       23.17      -11.45     34.76 o
   6   4   4        9.32       36.76     31.99 o
   7   4   4      629.62      594.70     34.74 o
   8   4   4       97.50       92.70     33.38 o
   9   4   4        5.86       62.55     35.52 o
  10   4   4       86.48      101.86     35.40 o
  11   4   4        0.34       67.74     38.31 o
  12   4   4       52.43       55.98     35.74 o
 -13   5   4        2.29       14.11     44.80 o
 -12   5   4       63.18       99.95     43.73 o
 -11   5   4       40.71       61.47     44.25 o
 -10   5   4      145.03      172.83     37.12 o
  -9   5   4      210.27      277.80     35.28 o
  -8   5   4        8.95       35.21     33.91 o
  -7   5   4      435.51      500.05     36.53 o
  -6   5   4        9.41       22.40     34.22 o
  -5   5   4       38.15       39.61     36.48 o
  -4   5   4     1826.04     1955.47     43.97 o
  -3   5   4     1470.49     1584.95     45.20 o
  -2   5   4    43712.78    41035.80    268.30 o
  -1   5   4     1634.08     1610.87     62.03 o
   0   5   4      308.02      238.82     55.21 o
   1   5   4      605.38      767.42     48.03 o
   2   5   4    23468.17    23467.45    107.32 o
   3   5   4       94.79      195.20     37.11 o
   4   5   4     2307.97     2132.59     39.39 o
   5   5   4      436.62      400.18     35.82 o
   6   5   4      170.51      186.56     33.08 o
   7   5   4      722.61      621.12     35.17 o
   8   5   4       26.99       89.17     32.66 o
   9   5   4       88.44      121.23     36.36 o
  10   5   4      382.22      342.72     34.67 o
  11   5   4      156.51      146.88     37.64 o
  12   5   4       56.78       91.13     40.98 o
 -13   6   4       11.52       56.86     47.69 o
 -12   6   4       12.67       39.59     48.14 o
 -11   6   4       28.56       45.31     42.29 o
 -10   6   4      279.35      288.56     39.16 o
  -9   6   4        0.76       37.90     34.22 o
  -8   6   4     2219.67     2155.94     39.96 o
  -7   6   4      262.42      318.14     35.26 o
  -6   6   4      255.77      237.30     35.46 o
  -5   6   4       29.55       68.05     37.51 o
  -4   6   4     9408.67     9125.80     76.28 o
  -3   6   4      138.58       66.91     40.78 o
  -2   6   4     1666.69     1672.29     47.91 o
  -1   6   4      361.34      211.19     46.89 o
   0   6   4      797.39      964.21     49.22 o
   1   6   4      326.16      442.67     49.00 o
   2   6   4     3910.97     3695.30     49.78 o
   3   6   4        2.68       48.81     39.10 o
   4   6   4       30.16       56.17     33.86 o
   5   6   4      714.48      762.78     36.00 o
   6   6   4       14.74       65.32     35.03 o
   7   6   4        0.12       52.33     33.67 o
   8   6   4      508.53      473.66     33.32 o
   9   6   4      242.21      248.06     37.74 o
  10   6   4      112.79      161.30     46.72 o
  11   6   4        5.76       33.17     45.56 o
  12   6   4      484.65      469.46     38.15 o
 -12   7   4        0.88       30.46     43.24 o
 -11   7   4       51.43       65.00     43.52 o
 -10   7   4       50.74       72.25     36.61 o
  -9   7   4      174.82      180.71     38.70 o
  -8   7   4       35.09       83.56     34.27 o
  -7   7   4       66.81      119.65     37.54 o
  -6   7   4      695.11      753.92     38.75 o
  -5   7   4      108.70       53.63     36.55 o
  -4   7   4     9269.98     9897.23     99.46 o
  -3   7   4      354.18      377.83     39.98 o
  -2   7   4      626.99      572.37     42.69 o
  -1   7   4     1438.94     1512.23     46.84 o
   0   7   4      551.07      582.87     45.65 o
   1   7   4     3094.99     3079.42     48.23 o
   2   7   4      714.91      585.57     40.81 o
   3   7   4      418.84      419.84     36.67 o
   4   7   4      146.72      201.76     34.62 o
   5   7   4      242.91      275.91     36.79 o
   6   7   4      916.81      933.32     41.56 o
   7   7   4      549.59      581.24     39.76 o
   8   7   4      420.47      375.66     39.70 o
   9   7   4      811.65      856.82     43.44 o
  10   7   4       80.49       65.54     42.65 o
  11   7   4        3.33       43.14     38.55 o
  12   7   4        6.39       87.22     42.61 o
 -12   8   4       24.05       43.88     48.11 o
 -11   8   4       10.03       46.93     46.05 o
 -10   8   4      207.81      187.34     41.24 o
  -9   8   4      101.24       87.87     39.21 o
  -8   8   4      160.23      262.04     36.34 o
  -7   8   4       40.60       71.30     32.24 o
  -6   8   4      527.21      522.81     39.32 o
  -5   8   4      292.79      227.11     36.19 o
  -4   8   4      177.31      184.19     35.45 o
  -3   8   4       27.82       40.68     39.70 o
  -2   8   4       33.38       38.61     37.97 o
  -1   8   4     1522.34     1423.76     41.97 o
   0   8   4      117.52      158.15     42.54 o
   1   8   4     3750.58     3928.48     46.88 o
   2   8   4     1149.31     1051.30     40.68 o
   3   8   4      847.54      788.42     41.36 o
   4   8   4       37.02       84.31     33.94 o
   5   8   4      143.55      150.80     32.18 o
   6   8   4       26.87       65.18     35.61 o
   7   8   4       94.65       68.50     36.30 o
   8   8   4       39.35       78.80     36.53 o
   9   8   4        6.03       32.06     36.83 o
  10   8   4       23.33       33.62     36.79 o
  11   8   4        9.96       53.53     42.37 o
  12   8   4      152.26       99.03     41.43 o
 -12   9   4       15.63      103.60     50.76 o
 -11   9   4      350.06      353.47     46.96 o
 -10   9   4        2.91       -9.81     43.95 o
  -9   9   4      240.60      284.66     38.65 o
  -8   9   4      126.17      116.52     35.17 o
  -7   9   4     3217.86     3195.97     43.09 o
  -6   9   4     1118.10     1115.85     37.83 o
  -5   9   4     1131.66     1192.90     43.39 o
  -4   9   4     1536.64     1488.88     42.17 o
  -3   9   4     2753.97     2762.12     43.74 o
  -2   9   4     4717.48     4247.89     47.28 o
  -1   9   4      664.80      595.28     40.15 o
   0   9   4      395.50      473.33     43.27 o
   1   9   4     1272.17     1140.96     41.07 o
   2   9   4    23496.28    22581.32    127.15 o
   3   9   4      340.82      268.73     38.47 o
   4   9   4     4537.20     4180.55     43.20 o
   5   9   4        1.47       11.74     34.31 o
   6   9   4     2016.80     1861.45     43.68 o
   7   9   4      591.82      559.18     34.45 o
   8   9   4      182.96      149.56     36.36 o
   9   9   4       32.76       40.15     39.15 o
  10   9   4      198.01      214.94     38.50 o
  11   9   4       34.96       81.40     46.08 o
  12   9   4       68.55       10.22     44.13 o
 -12  10   4       18.87       36.42     51.73 o
 -11  10   4        1.01       24.34     41.72 o
 -10  10   4      131.33      134.25     38.45 o
  -9  10   4       55.36       70.08     39.29 o
  -8  10   4      412.37      423.08     53.81 o
  -7  10   4      128.98      105.52     36.71 o
  -6  10   4      120.65      105.96     38.05 o
  -5  10   4       64.15      131.84     43.25 o
  -4  10   4      606.64      529.99     41.49 o
  -3  10   4      698.65      641.91     37.35 o
  -2  10   4     1497.15     1639.69     42.98 o
  -1  10   4     3635.19     3570.75     46.38 o
   0  10   4     2161.34     2020.48     45.39 o
   1  10   4     2811.05     2937.67     62.17 o
   2  10   4       79.59      180.83     35.76 o
   3  10   4       17.52       20.77     35.36 o
   4  10   4        0.67       30.21     35.98 o
   5  10   4      410.54      369.43     36.87 o
   6  10   4      730.59      675.45     35.95 o
   7  10   4     1218.26     1216.65     41.64 o
   8  10   4      337.32      337.71     37.26 o
   9  10   4       25.06       34.25     36.85 o
  10  10   4       64.63       70.34     41.51 o
  11  10   4       86.51       80.78     37.22 o
 -12  11   4       41.41       34.68     53.14 o
 -11  11   4       23.72       28.86     42.34 o
 -10  11   4      300.92      285.34     45.95 o
  -9  11   4       62.59       60.03     47.62 o
  -8  11   4       12.94       65.01     42.85 o
  -7  11   4     1019.87      936.62     41.37 o
  -6  11   4     1073.98      946.94     40.62 o
  -5  11   4       37.50      121.74     37.21 o
  -4  11   4        4.69       52.27     36.37 o
  -3  11   4      223.22      226.60     40.26 o
  -2  11   4     4557.44     3992.99     45.94 o
  -1  11   4      415.69      439.48     37.90 o
   0  11   4       19.43       23.03     39.35 o
   1  11   4     1025.48     1047.99     38.88 o
   2  11   4      106.19      131.93     39.14 o
   3  11   4     3476.43     3216.48     41.91 o
   4  11   4       74.37       89.22     35.76 o
   5  11   4      670.29      641.39     35.76 o
   6  11   4      523.49      456.86     35.17 o
   7  11   4     1695.05     1685.60     44.77 o
   8  11   4      293.74      300.03     44.87 o
   9  11   4       53.22      117.29     43.74 o
  10  11   4       20.65       68.56     46.52 o
  11  11   4       53.53       48.52     49.68 o
 -11  12   4       17.01       63.55     42.36 o
 -10  12   4       74.05      136.52     46.52 o
  -9  12   4       81.04      167.37     40.94 o
  -8  12   4      116.71      109.68     44.66 o
  -7  12   4       28.71       45.40     38.58 o
  -6  12   4      426.27      537.58     35.62 o
  -5  12   4     1143.12     1173.13     42.59 o
  -4  12   4        8.23       84.06     39.83 o
  -3  12   4     1059.24     1022.94     39.78 o
  -2  12   4      347.72      403.80     38.47 o
  -1  12   4     2090.86     2101.53     42.17 o
   0  12   4       18.66       29.69     40.31 o
   1  12   4      226.99      208.51     36.19 o
   2  12   4      421.50      388.21     38.75 o
   3  12   4       69.89       82.72     36.46 o
   4  12   4       42.06       82.72     35.26 o
   5  12   4      253.02      282.98     40.18 o
   6  12   4       90.22       81.28     39.22 o
   7  12   4        2.74       63.01     32.51 o
   8  12   4      414.45      379.27     47.75 o
   9  12   4       15.94        9.69     46.57 o
  10  12   4       58.17       65.82     47.83 o
  11  12   4       22.58       57.30     52.74 o
 -11  13   4        5.96       94.22     51.44 o
 -10  13   4        0.00       74.20     48.58 o
  -9  13   4      218.11      220.99     43.84 o
  -8  13   4      200.96      182.84     51.50 o
  -7  13   4        2.42       49.78     37.17 o
  -6  13   4        4.71       35.84     37.49 o
  -5  13   4        6.00       12.63     38.24 o
  -4  13   4        4.12        3.49     41.94 o
  -3  13   4      991.31      941.76     42.25 o
  -2  13   4     1112.45     1063.93     39.69 o
  -1  13   4      150.89      186.28     36.87 o
   0  13   4      116.54      163.61     38.64 o
   1  13   4      147.63      196.74     36.84 o
   2  13   4      658.56      658.06     40.11 o
   3  13   4       84.68       87.18     36.93 o
   4  13   4       20.77       66.53     36.42 o
   5  13   4       64.46       74.55     35.30 o
   6  13   4      452.39      457.25     35.34 o
   7  13   4      108.29       97.22     37.43 o
   8  13   4       34.76       48.44     45.12 o
   9  13   4       10.30       78.71     48.97 o
  10  13   4        2.12       22.61     50.82 o
  11  13   4        0.26       39.57     47.97 o
 -11  14   4       30.60       20.05     45.68 o
 -10  14   4       85.40       94.39     48.61 o
  -9  14   4       67.42      143.49     35.63 o
  -8  14   4       18.96       45.44     51.46 o
  -7  14   4       38.10       67.78     43.72 o
  -6  14   4        2.49       -9.87     37.46 o
  -5  14   4      699.43      787.56     43.57 o
  -4  14   4      116.43      154.36     41.54 o
  -3  14   4       18.82       64.17     39.97 o
  -2  14   4        7.63       55.17     38.02 o
  -1  14   4     1053.67      927.73     38.87 o
   0  14   4     2197.47     2249.94     44.62 o
   1  14   4      214.52      209.88     36.16 o
   2  14   4      278.20      272.30     36.45 o
   3  14   4      773.25      733.62     37.87 o
   4  14   4      118.48      212.84     35.73 o
   5  14   4       98.25      161.08     38.43 o
   6  14   4        1.20       32.16     38.63 o
   7  14   4       77.38       59.28     37.45 o
   8  14   4      295.10      394.47     48.14 o
   9  14   4       49.81      110.86     48.77 o
  10  14   4        7.32       58.24     40.42 o
 -10  15   4       71.40       69.63     47.52 o
  -9  15   4        0.84       11.40     50.14 o
  -8  15   4      221.12      196.16     42.36 o
  -7  15   4      442.00      357.95     43.14 o
  -6  15   4     1096.95     1040.83     43.86 o
  -5  15   4      227.91      247.70     39.30 o
  -4  15   4        2.01       42.55     39.25 o
  -3  15   4      843.50      876.82     39.84 o
  -2  15   4      559.58      483.20     37.99 o
  -1  15   4     1220.14     1069.91     38.60 o
   0  15   4      275.76      340.32     40.35 o
   1  15   4     2576.61     2665.85     42.63 o
   2  15   4       28.79       44.87     36.33 o
   3  15   4     1724.83     1475.02     43.30 o
   4  15   4     1096.16      970.56     37.84 o
   5  15   4      822.69      831.38     42.34 o
   6  15   4      131.27      197.97     48.10 o
   7  15   4       75.78      159.66     48.11 o
   8  15   4       13.06       23.66     48.67 o
   9  15   4      185.35      180.40     48.74 o
  10  15   4       72.45      152.25     53.23 o
 -10  16   4       47.84      108.49     53.17 o
  -9  16   4       46.54       63.39     54.25 o
  -8  16   4       40.79       26.97     47.45 o
  -7  16   4        8.61       58.75     41.87 o
  -6  16   4      192.80      233.08     42.45 o
  -5  16   4        0.11       -9.47     41.88 o
  -4  16   4      112.84      159.23     41.28 o
  -3  16   4        3.94        6.13     36.21 o
  -2  16   4       29.27       18.54     36.46 o
  -1  16   4        0.07       40.90     36.97 o
   0  16   4     1603.89     1673.02     41.73 o
   1  16   4       38.36       56.25     35.55 o
   2  16   4       66.57      109.49     35.53 o
   3  16   4        0.93        1.35     39.39 o
   4  16   4      603.78      712.05     42.10 o
   5  16   4       25.68       63.40     40.95 o
   6  16   4        9.88       64.16     43.74 o
   7  16   4       82.54       82.01     48.51 o
   8  16   4        3.69       26.45     39.84 o
   9  16   4       33.61       -5.13     51.84 o
  10  16   4        8.09       10.10     51.11 o
  -9  17   4        9.80      -38.32     53.16 o
  -8  17   4        2.08       47.46     43.57 o
  -7  17   4      301.09      309.48     50.76 o
  -6  17   4        0.45       54.13     51.93 o
  -5  17   4        1.47       66.58     37.23 o
  -4  17   4        7.81      100.17     38.30 o
  -3  17   4      596.20      529.64     44.38 o
  -2  17   4      558.34      581.78     38.07 o
  -1  17   4        8.96       51.25     44.02 o
   0  17   4      151.36      144.94     39.22 o
   1  17   4      134.05      142.67     36.40 o
   2  17   4      516.73      454.40     40.06 o
   3  17   4      124.99      201.72     38.61 o
   4  17   4      121.03      130.00     40.51 o
   5  17   4      135.15      207.70     46.11 o
   6  17   4      532.02      422.83     49.64 o
   7  17   4        0.05       -5.52     41.82 o
   8  17   4        0.64       53.08     51.83 o
   9  17   4        0.61       68.43     52.90 o
  -9  18   4       74.79       32.29     54.46 o
  -8  18   4        5.69      102.26     52.54 o
  -7  18   4        0.41       55.77     49.95 o
  -6  18   4        9.90       73.94     53.54 o
  -5  18   4        7.83       17.70     43.08 o
  -4  18   4        2.94       10.03     51.58 o
  -3  18   4        5.98        5.91     40.81 o
  -2  18   4      416.81      368.65     41.77 o
  -1  18   4      720.89      665.30     41.12 o
   0  18   4      229.96      250.20     37.80 o
   1  18   4      317.74      399.74     36.51 o
   2  18   4        1.00       19.40     39.88 o
   3  18   4       18.10       78.03     39.68 o
   4  18   4        3.77       36.18     40.46 o
   5  18   4      189.57      214.56     47.17 o
   6  18   4        0.26       76.34     41.97 o
   7  18   4       96.04       98.32     50.29 o
   8  18   4      107.86       89.95     52.54 o
   9  18   4        3.23       18.48     54.29 o
  -8  19   4       16.33       78.41     56.51 o
  -7  19   4        3.10        3.99     45.91 o
  -6  19   4        0.06       31.98     49.06 o
  -5  19   4       23.22       42.99     42.23 o
  -4  19   4      143.68      191.47     51.32 o
  -3  19   4      105.07      156.49     43.97 o
  -2  19   4        4.45       37.34     42.19 o
  -1  19   4       20.04       -1.21     41.78 o
   0  19   4       23.32       61.75     41.13 o
   1  19   4       88.51       98.69     47.05 o
   2  19   4      795.87      777.46     46.25 o
   3  19   4       11.77       19.97     45.05 o
   4  19   4       14.46       48.09     44.50 o
   5  19   4      199.67      185.12     48.12 o
   6  19   4        8.61       39.19     42.26 o
   7  19   4        0.70       71.31     45.12 o
   8  19   4        0.23       49.62     53.38 o
  -8  20   4       42.58       49.67     56.85 o
  -7  20   4        2.48       15.00     55.10 o
  -6  20   4        1.64       47.62     55.15 o
  -5  20   4       20.32       35.05     54.49 o
  -4  20   4      164.91      176.72     52.47 o
  -3  20   4       30.64       55.88     50.70 o
  -2  20   4       98.64      110.82     44.66 o
  -1  20   4      570.77      537.72     46.43 o
   0  20   4      184.90      175.43     46.87 o
   1  20   4        8.75       51.91     46.20 o
   2  20   4       47.22       58.62     42.11 o
   3  20   4      232.64      265.71     46.05 o
   4  20   4       88.74      154.55     47.22 o
   5  20   4      263.43      290.02     41.78 o
   6  20   4        1.72       -9.59     55.67 o
   7  20   4       17.47       56.17     53.90 o
  -7  21   4      241.95      220.97     58.65 o
  -6  21   4        9.26       52.82     55.57 o
  -5  21   4       35.03       74.59     56.09 o
  -4  21   4       15.72       91.13     51.75 o
  -3  21   4       90.27      129.64     50.53 o
  -2  21   4       35.40       62.32     45.31 o
  -1  21   4       58.00      106.55     43.81 o
   0  21   4       26.29       14.83     45.10 o
   1  21   4       47.36       18.75     44.95 o
   2  21   4      408.77      436.29     45.63 o
   3  21   4       21.38      109.23     45.92 o
   4  21   4        0.06       -2.76     41.28 o
   5  21   4       25.17       81.67     56.71 o
   6  21   4      103.83       87.16     54.12 o
   7  21   4       21.23       22.42     54.82 o
  -6  22   4        8.30        8.93     66.38 o
  -5  22   4        2.73      125.66     59.37 o
  -4  22   4       62.53      110.98     53.88 o
  -3  22   4       51.34       81.95     52.23 o
  -2  22   4       26.77       22.35     50.83 o
  -1  22   4       15.69       25.37     45.87 o
   0  22   4       11.42       70.78     44.49 o
   1  22   4        8.69       28.56     42.14 o
   2  22   4       15.32       -2.41     50.44 o
   3  22   4       13.44      -21.48     48.32 o
   4  22   4       70.79      114.89     48.63 o
   5  22   4        0.76       86.36     53.31 o
   6  22   4        5.01       72.82     54.65 o
  -5  23   4        9.87       45.34     53.55 o
  -4  23   4        0.31       40.97     58.73 o
  -3  23   4        8.38       -0.26     51.06 o
  -2  23   4       16.77       38.32     49.52 o
  -1  23   4        2.20       40.74     44.80 o
   0  23   4       41.60       76.76     37.66 o
   1  23   4        0.13       20.36     43.69 o
   2  23   4        3.08       39.84     45.20 o
   3  23   4       46.01      127.95     41.76 o
   4  23   4       14.37      -27.16     52.40 o
   5  23   4        0.61       26.99     49.82 o
  -4  24   4        9.97       60.68     58.23 o
  -3  24   4       21.96       72.53     53.54 o
  -2  24   4        3.25       56.27     54.96 o
  -1  24   4      155.12      143.65     50.06 o
   0  24   4        6.81       55.67     42.96 o
   1  24   4        2.87       29.74     42.47 o
   2  24   4       13.52       40.72     42.96 o
   3  24   4       56.45       93.79     47.17 o
  -2  25   4       58.30       14.11     56.68 o
  -1  25   4        2.13       24.35     44.73 o
   0  25   4       15.41       56.80     43.09 o
   1  25   4        0.10       78.45     45.61 o
 -13   1   5       16.80       37.11     43.75 o
 -12   1   5       77.14      131.40     44.26 o
 -11   1   5       41.29       42.27     42.94 o
 -10   1   5       11.50      108.85     36.36 o
  -9   1   5       33.60       59.44     33.04 o
  -8   1   5       14.66       74.93     35.93 o
  -7   1   5     2325.40     2467.72     41.07 o
  -6   1   5      666.51      715.66     34.84 o
  -5   1   5       25.79       76.82     34.44 o
  -4   1   5      370.14      535.92     41.89 o
  -3   1   5     3253.20     2916.47     57.33 o
  -2   1   5     1097.87      975.70     62.80 o
  -1   1   5     2240.65     2452.57     60.55 o
   0   1   5     1958.75     1808.52     54.23 o
   1   1   5     2133.93     2118.72     55.17 o
   2   1   5    21476.67    21674.86    100.51 o
   3   1   5        3.94       41.55     38.19 o
   4   1   5       24.40       42.87     35.53 o
   5   1   5        0.23        9.48     33.50 o
   6   1   5       14.77       52.30     30.14 o
   7   1   5      125.52       92.42     31.34 o
   8   1   5        6.95       47.60     31.67 o
   9   1   5        0.84       83.79     32.54 o
  10   1   5        1.68       42.39     32.47 o
  11   1   5       92.58      131.08     34.08 o
  12   1   5       24.93       36.20     35.75 o
 -13   2   5       28.54       66.80     39.71 o
 -12   2   5      256.14      160.05     42.62 o
 -11   2   5      270.72      267.76     45.44 o
 -10   2   5       89.87      127.46     33.19 o
  -9   2   5     2361.51     2331.57     38.29 o
  -8   2   5     1643.53     1744.23     36.40 o
  -7   2   5      861.65     1025.74     35.56 o
  -6   2   5        0.10       34.73     33.94 o
  -5   2   5    10209.66    10375.24     62.52 o
  -4   2   5     1998.75     2031.88     43.30 o
  -3   2   5        1.54       19.76     41.87 o
  -2   2   5     3828.71     4291.29     65.44 o
  -1   2   5    34534.15    36682.34    467.32 o
   0   2   5     1988.99     1990.83     58.95 o
   1   2   5    11359.21    11635.75     72.77 o
   2   2   5       34.19      112.18     45.25 o
   3   2   5    35196.53    34768.09    256.81 o
   4   2   5    23940.33    22262.29    101.14 o
   5   2   5     7241.13     7752.20     55.01 o
   6   2   5      231.50      235.17     33.38 o
   7   2   5      367.72      429.12     31.93 o
   8   2   5     2807.53     2603.32     36.32 o
   9   2   5       12.58       38.34     33.06 o
  10   2   5      135.80      111.32     32.37 o
  11   2   5       14.19       63.70     32.63 o
  12   2   5      445.16      362.71     37.71 o
 -13   3   5        1.55       25.82     46.25 o
 -12   3   5      132.09      106.68     48.57 o
 -11   3   5        7.39       74.20     41.43 o
 -10   3   5      407.92      387.30     36.71 o
  -9   3   5       93.67       89.37     33.91 o
  -8   3   5       12.27       71.69     31.74 o
  -7   3   5       42.34       61.49     36.41 o
  -6   3   5     1790.81     1802.92     38.17 o
  -5   3   5     1292.42     1023.14     39.03 o
  -4   3   5      289.00      345.74     35.65 o
  -3   3   5      390.99      471.21     44.08 o
  -2   3   5     5086.01     4714.66     71.86 o
  -1   3   5    20369.44    19853.51    175.15 o
   0   3   5     1461.28     1407.27     53.98 o
   1   3   5     3439.89     3864.88     57.34 o
   2   3   5     3606.35     3475.46     49.91 o
   3   3   5     6935.35     6388.17     50.33 o
   4   3   5     3026.12     3405.85     41.81 o
   5   3   5     3051.28     3142.39     39.75 o
   6   3   5      567.04      544.79     33.48 o
   7   3   5      464.12      487.09     33.95 o
   8   3   5      681.80      600.48     34.35 o
   9   3   5      986.29      975.65     34.92 o
  10   3   5      330.27      372.36     34.86 o
  11   3   5        9.69       45.87     34.15 o
  12   3   5       39.14       60.74     36.87 o
 -13   4   5       71.55      -27.68     49.56 o
 -12   4   5       61.55       37.27     44.20 o
 -11   4   5       63.06       77.16     42.79 o
 -10   4   5        9.35       24.64     35.21 o
  -9   4   5      808.93      759.40     37.70 o
  -8   4   5      356.65      375.61     37.23 o
  -7   4   5       35.79       57.93     35.07 o
  -6   4   5     2187.54     2181.64     39.42 o
  -5   4   5      414.57      404.72     37.45 o
  -4   4   5     2999.94     2568.33     44.36 o
  -3   4   5     1230.10     1369.32     46.83 o
  -2   4   5      117.31       82.81     51.54 o
  -1   4   5     2943.15     3226.72     62.62 o
   0   4   5     5566.53     4845.43    139.30 o
   1   4   5     6643.00     6472.46     61.88 o
   2   4   5       29.97       87.24     42.33 o
   3   4   5     2046.16     2649.53     42.92 o
   4   4   5     6689.91     6481.89     46.98 o
   5   4   5      696.82      667.30     32.77 o
   6   4   5       64.19       78.13     32.20 o
   7   4   5     5238.54     4929.54     41.32 o
   8   4   5      294.94      353.35     33.79 o
   9   4   5      235.64      212.95     32.54 o
  10   4   5       23.93       67.82     33.02 o
  11   4   5       25.07       47.62     35.02 o
  12   4   5      171.88      132.60     37.64 o
 -13   5   5        5.80       39.99     41.97 o
 -12   5   5       53.06       43.49     47.93 o
 -11   5   5        2.93       86.07     45.00 o
 -10   5   5      105.50       85.63     39.08 o
  -9   5   5      302.94      336.79     41.11 o
  -8   5   5        5.01       41.86     33.49 o
  -7   5   5     3048.43     2757.09     39.43 o
  -6   5   5      248.62      323.14     35.56 o
  -5   5   5     2394.93     2295.74     39.97 o
  -4   5   5      942.66     1155.59     39.33 o
  -3   5   5       11.14       30.61     38.91 o
  -2   5   5       13.63       29.92     47.09 o
  -1   5   5     2321.50     2471.07     63.63 o
   0   5   5      488.16      486.49     55.57 o
   1   5   5     9312.35     9203.87     68.60 o
   2   5   5    12240.66    11887.36     69.51 o
   3   5   5      468.06      439.58     35.17 o
   4   5   5      939.25      888.67     37.61 o
   5   5   5      121.45      144.72     31.89 o
   6   5   5      444.53      378.41     33.20 o
   7   5   5      883.13      807.18     35.31 o
   8   5   5       30.68       56.68     34.79 o
   9   5   5      140.82      125.05     37.30 o
  10   5   5      183.05      219.39     37.94 o
  11   5   5        7.65       24.35     33.29 o
  12   5   5       35.11       67.97     39.74 o
 -12   6   5       21.76       68.69     45.00 o
 -11   6   5        8.41       25.10     38.80 o
 -10   6   5        7.65      112.54     41.24 o
  -9   6   5       55.99       77.49     38.59 o
  -8   6   5      971.49     1088.61     36.74 o
  -7   6   5      215.52      225.13     34.01 o
  -6   6   5        4.46       39.94     35.99 o
  -5   6   5      137.82      184.65     34.60 o
  -4   6   5      539.60      627.47     39.07 o
  -3   6   5     2967.35     2988.09     48.06 o
  -2   6   5      264.88      386.30     44.22 o
  -1   6   5      387.83      359.10     53.15 o
   0   6   5     7024.66     7156.73     59.34 o
   1   6   5        6.22       33.00     44.24 o
   2   6   5     2644.09     2337.43     43.00 o
   3   6   5     9065.54     9145.73     54.69 o
   4   6   5      708.35      687.74     35.79 o
   5   6   5       28.98       61.31     32.27 o
   6   6   5        0.12       53.07     36.39 o
   7   6   5     1492.31     1373.03     36.31 o
   8   6   5      266.91      257.05     35.03 o
   9   6   5      607.60      607.94     37.05 o
  10   6   5        0.19        0.96     37.12 o
  11   6   5       27.09       14.85     43.55 o
  12   6   5       51.83       88.66     42.17 o
 -12   7   5        6.99        8.44     44.91 o
 -11   7   5       84.53      126.03     44.47 o
 -10   7   5        2.80       53.20     36.75 o
  -9   7   5       25.98       67.17     35.24 o
  -8   7   5      129.72      115.88     34.79 o
  -7   7   5     3536.07     3385.08     41.74 o
  -6   7   5      131.38      156.12     37.50 o
  -5   7   5      230.70      292.94     40.59 o
  -4   7   5       53.79      104.88     34.29 o
  -3   7   5      575.22      423.88     41.69 o
  -2   7   5       75.41      184.50     39.62 o
  -1   7   5        3.25      101.43     47.50 o
   0   7   5      342.12      343.90     40.12 o
   1   7   5      779.03     1054.60     44.96 o
   2   7   5     6489.76     6378.73     49.83 o
   3   7   5     8198.27     7971.23     50.35 o
   4   7   5       13.98       53.41     36.64 o
   5   7   5      929.04      858.43     33.45 o
   6   7   5     6266.03     6118.68     45.40 o
   7   7   5      112.14      146.22     34.12 o
   8   7   5      230.10      269.98     36.42 o
   9   7   5       30.69       79.34     41.86 o
  10   7   5      490.68      554.32     42.09 o
  11   7   5       40.68       74.87     38.41 o
  12   7   5      157.71       82.05     41.81 o
 -12   8   5        5.18       54.64     45.45 o
 -11   8   5       49.14       56.63     47.74 o
 -10   8   5      173.71      238.16     35.92 o
  -9   8   5      169.82      209.41     38.43 o
  -8   8   5      432.38      443.74     35.51 o
  -7   8   5        4.90       68.59     34.32 o
  -6   8   5       90.39       74.45     40.36 o
  -5   8   5     1200.40     1136.81     43.87 o
  -4   8   5    13572.80    12894.24    110.40 o
  -3   8   5        1.93       61.14     37.58 o
  -2   8   5       60.56       28.57     38.76 o
  -1   8   5     1996.05     2110.19     47.19 o
   0   8   5    18988.90    19864.83    230.63 o
   1   8   5     1480.51     1550.27     41.58 o
   2   8   5     2709.67     2624.00     45.06 o
   3   8   5      161.91      203.74     34.23 o
   4   8   5      936.15      947.54     35.10 o
   5   8   5      161.61      182.70     33.57 o
   6   8   5       27.50       77.16     36.19 o
   7   8   5     1102.75     1068.44     36.67 o
   8   8   5      130.20      151.97     38.22 o
   9   8   5      175.42      139.94     38.30 o
  10   8   5        3.91       51.47     37.35 o
  11   8   5       47.29       86.92     39.01 o
  12   8   5       34.99       70.60     41.51 o
 -12   9   5        1.20        7.56     52.36 o
 -11   9   5        5.17       62.26     47.06 o
 -10   9   5      107.35       41.56     45.58 o
  -9   9   5      129.23      120.89     48.32 o
  -8   9   5      302.93      292.97     39.06 o
  -7   9   5       11.66        1.33     37.22 o
  -6   9   5      516.94      490.65     38.44 o
  -5   9   5      434.10      448.30     37.68 o
  -4   9   5      302.20      376.45     37.90 o
  -3   9   5      141.73      147.29     38.16 o
  -2   9   5      200.62      215.61     39.02 o
  -1   9   5       39.94       61.89     41.01 o
   0   9   5      831.53      780.06     39.46 o
   1   9   5     2458.03     2391.69     42.15 o
   2   9   5      454.20      440.14     36.48 o
   3   9   5      129.66      120.88     39.13 o
   4   9   5       13.69       39.29     35.88 o
   5   9   5      147.84      162.88     33.47 o
   6   9   5       32.13       -4.66     39.90 o
   7   9   5      137.72      196.43     39.34 o
   8   9   5       73.07       87.37     35.87 o
   9   9   5        1.82       30.26     40.30 o
  10   9   5       18.63       47.98     38.78 o
  11   9   5        0.04       12.79     41.52 o
  12   9   5        0.11       31.72     42.43 o
 -12  10   5       47.17       16.98     53.66 o
 -11  10   5        2.48       10.97     49.55 o
 -10  10   5       68.06       59.90     45.89 o
  -9  10   5      303.45      271.18     43.54 o
  -8  10   5       19.43       52.29     43.87 o
  -7  10   5      480.60      409.16     36.50 o
  -6  10   5     1689.44     1844.32     39.06 o
  -5  10   5        1.68      -30.39     36.74 o
  -4  10   5      910.88      989.75     42.74 o
  -3  10   5      471.08      548.18     36.80 o
  -2  10   5     2117.52     2452.73     43.09 o
  -1  10   5      592.98      550.04     43.67 o
   0  10   5     6860.26     7135.65     57.55 o
   1  10   5      217.47      190.49     40.15 o
   2  10   5       16.89       39.45     34.70 o
   3  10   5      495.29      441.86     34.85 o
   4  10   5     1324.05     1425.02     38.38 o
   5  10   5      699.57      664.01     35.60 o
   6  10   5      266.99      263.17     36.57 o
   7  10   5      239.32      224.99     34.78 o
   8  10   5      162.42      201.64     39.04 o
   9  10   5       96.04       96.08     40.91 o
  10  10   5       49.05       52.06     37.40 o
  11  10   5        2.55       14.98     37.38 o
 -12  11   5        9.34       34.91     52.82 o
 -11  11   5       84.24       83.95     43.50 o
 -10  11   5       67.39       95.01     47.29 o
  -9  11   5       94.88      102.79     46.76 o
  -8  11   5      136.81      122.03     48.47 o
  -7  11   5      821.18      771.93     37.65 o
  -6  11   5      241.32      296.24     39.12 o
  -5  11   5        0.79       44.36     38.84 o
  -4  11   5      300.91      250.89     38.69 o
  -3  11   5      292.59      267.71     38.49 o
  -2  11   5      646.99      569.34     37.99 o
  -1  11   5      267.90      234.97     41.35 o
   0  11   5      130.30      100.45     39.53 o
   1  11   5      460.37      365.90     36.45 o
   2  11   5      215.61      242.41     34.46 o
   3  11   5     3226.07     3152.43     40.23 o
   4  11   5      500.07      504.31     37.01 o
   5  11   5      418.56      443.78     39.74 o
   6  11   5     2012.55     1967.19     45.86 o
   7  11   5       10.69       59.26     37.77 o
   8  11   5        8.63       63.38     43.22 o
   9  11   5       29.01       48.14     38.53 o
  10  11   5      252.79      233.40     39.27 o
  11  11   5       57.43       90.45     43.23 o
 -11  12   5       25.47       68.25     44.01 o
 -10  12   5        1.96       35.48     37.82 o
  -9  12   5       90.88      108.91     41.82 o
  -8  12   5      511.09      553.50     51.72 o
  -7  12   5       85.18       47.04     40.59 o
  -6  12   5       25.77       71.65     36.61 o
  -5  12   5     1100.80     1069.48     42.59 o
  -4  12   5      425.79      454.05     42.58 o
  -3  12   5      583.35      500.72     40.77 o
  -2  12   5     1219.04     1080.76     40.35 o
  -1  12   5     2554.07     2516.88     46.48 o
   0  12   5     2625.20     2519.09     43.27 o
   1  12   5     2557.21     2828.91     41.41 o
   2  12   5      461.76      493.95     36.18 o
   3  12   5      164.13      200.67     38.04 o
   4  12   5     1348.86     1181.79     38.05 o
   5  12   5     2627.40     2536.04     44.61 o
   6  12   5       79.17       95.69     40.19 o
   7  12   5      233.00      211.68     35.85 o
   8  12   5       84.24       68.59     37.32 o
   9  12   5       79.46      126.28     43.55 o
  10  12   5       38.28       79.61     40.97 o
  11  12   5        7.77        9.01     45.45 o
 -11  13   5       85.29       75.15     49.53 o
 -10  13   5       38.70      115.50     51.67 o
  -9  13   5        1.79       77.82     52.16 o
  -8  13   5      121.35      105.23     46.27 o
  -7  13   5     1046.47     1041.42     40.81 o
  -6  13   5      535.07      592.72     43.04 o
  -5  13   5      486.90      454.00     39.55 o
  -4  13   5        5.43        1.82     41.91 o
  -3  13   5        9.50       25.62     39.71 o
  -2  13   5     1521.44     1361.30     41.16 o
  -1  13   5      490.39      472.75     40.78 o
   0  13   5      128.35       80.52     40.64 o
   1  13   5        0.07       11.24     36.39 o
   2  13   5      133.91      111.18     36.23 o
   3  13   5       11.66       28.84     35.85 o
   4  13   5      440.82      337.60     37.22 o
   5  13   5      259.25      208.17     39.75 o
   6  13   5       95.42      101.44     39.17 o
   7  13   5      304.65      294.23     38.32 o
   8  13   5       78.72       96.56     38.47 o
   9  13   5       72.46      134.79     48.57 o
  10  13   5       36.11       14.80     42.77 o
 -11  14   5        1.13       42.03     53.39 o
 -10  14   5        2.97       32.96     44.53 o
  -9  14   5      130.58      118.48     43.04 o
  -8  14   5        0.47       72.28     47.50 o
  -7  14   5       12.46       70.96     51.51 o
  -6  14   5        4.87       84.15     62.59 o
  -5  14   5      660.03      698.44     42.10 o
  -4  14   5        0.63        1.64     38.83 o
  -3  14   5     3039.48     3078.52     45.48 o
  -2  14   5      205.29      232.51     36.48 o
  -1  14   5      425.82      413.42     41.66 o
   0  14   5     1181.10     1151.38     43.27 o
   1  14   5      243.77      352.26     34.76 o
   2  14   5      646.07      651.08     37.36 o
   3  14   5      669.32      629.60     40.93 o
   4  14   5       44.77      121.09     36.61 o
   5  14   5        9.99       38.02     38.20 o
   6  14   5      361.48      362.01     40.73 o
   7  14   5        4.41       -9.95     39.18 o
   8  14   5      118.37      187.04     41.53 o
   9  14   5        3.70       77.52     44.32 o
  10  14   5        1.45        5.23     40.65 o
 -10  15   5       39.74       60.07     53.51 o
  -9  15   5       52.46      104.34     51.05 o
  -8  15   5       59.95       79.00     42.47 o
  -7  15   5        7.88       58.94     42.31 o
  -6  15   5       70.53       -3.85     62.90 o
  -5  15   5      156.91      139.86     39.51 o
  -4  15   5       52.40       97.40     41.10 o
  -3  15   5      922.88      801.50     39.55 o
  -2  15   5      317.75      321.61     37.59 o
  -1  15   5     1078.52     1056.33     41.03 o
   0  15   5      420.84      412.36     41.40 o
   1  15   5      362.18      359.02     36.58 o
   2  15   5        0.52       58.16     36.20 o
   3  15   5       13.77       48.55     39.67 o
   4  15   5      165.43      172.36     36.96 o
   5  15   5        0.66       55.28     38.54 o
   6  15   5      132.89      126.15     45.69 o
   7  15   5        3.14       56.75     48.37 o
   8  15   5       71.80       32.28     41.95 o
   9  15   5        0.12       -5.25     50.46 o
  10  15   5       11.53       37.84     45.28 o
 -10  16   5       11.66       78.45     56.02 o
  -9  16   5      175.41      164.58     51.64 o
  -8  16   5       52.81       92.84     52.61 o
  -7  16   5        4.87       83.27     51.24 o
  -6  16   5       50.26      149.61     62.87 o
  -5  16   5     1962.55     1813.97     51.85 o
  -4  16   5      293.63      326.29     38.70 o
  -3  16   5      736.44      584.10     44.20 o
  -2  16   5      592.56      756.76     37.20 o
  -1  16   5      579.81      510.06     39.48 o
   0  16   5        0.77       33.02     41.32 o
   1  16   5      113.06       88.88     35.44 o
   2  16   5       88.79      123.26     33.83 o
   3  16   5       13.32       46.22     39.53 o
   4  16   5     2194.60     2021.18     42.32 o
   5  16   5       35.09       52.10     35.56 o
   6  16   5       16.49       32.26     41.66 o
   7  16   5       46.81       32.06     41.04 o
   8  16   5      310.86      194.30     48.51 o
   9  16   5        3.70       91.69     52.58 o
  -9  17   5        1.36       54.65     55.93 o
  -8  17   5      151.22      109.27     43.62 o
  -7  17   5       90.19       81.07     41.35 o
  -6  17   5       13.68       72.95     46.13 o
  -5  17   5      263.34      293.16     47.37 o
  -4  17   5       20.31       46.27     42.14 o
  -3  17   5        0.20       33.19     38.54 o
  -2  17   5      441.31      513.09     37.43 o
  -1  17   5      673.37      600.73     45.21 o
   0  17   5       92.87      108.81     38.74 o
   1  17   5       35.86       64.71     35.53 o
   2  17   5       22.32       36.46     41.23 o
   3  17   5       71.82       80.70     39.47 o
   4  17   5       31.19       63.18     40.16 o
   5  17   5       38.96       -0.27     45.50 o
   6  17   5        6.95        8.44     48.74 o
   7  17   5       54.04      132.27     49.76 o
   8  17   5        5.31       74.05     50.78 o
   9  17   5        6.15       29.89     39.08 o
  -9  18   5       12.75       97.52     46.18 o
  -8  18   5        0.70       34.96     56.55 o
  -7  18   5       71.08       58.02     44.75 o
  -6  18   5       20.22       30.66     58.03 o
  -5  18   5      121.36       92.19     43.32 o
  -4  18   5       15.97       36.61     41.06 o
  -3  18   5      142.42      117.64     49.20 o
  -2  18   5      489.48      505.33     42.32 o
  -1  18   5       91.63      188.23     39.89 o
   0  18   5      676.20      680.50     50.18 o
   1  18   5      657.34      633.45     37.08 o
   2  18   5      267.70      255.97     46.51 o
   3  18   5       79.85      174.05     38.59 o
   4  18   5      432.40      407.41     39.43 o
   5  18   5       19.64       53.72     47.46 o
   6  18   5       19.03      101.56     52.46 o
   7  18   5        0.59       76.07     50.22 o
   8  18   5        6.43       -8.68     51.96 o
  -8  19   5        0.00       31.34     53.14 o
  -7  19   5      121.71      166.16     54.57 o
  -6  19   5       26.73      142.19     67.41 o
  -5  19   5      135.75      150.67     51.95 o
  -4  19   5        0.83        3.38     51.36 o
  -3  19   5      496.03      469.06     48.87 o
  -2  19   5      124.69      137.15     40.86 o
  -1  19   5      332.60      330.03     40.61 o
   0  19   5        9.39       27.83     34.82 o
   1  19   5      234.89      266.19     42.71 o
   2  19   5      236.94      231.20     39.36 o
   3  19   5      185.51      204.13     46.24 o
   4  19   5       96.21       70.21     45.22 o
   5  19   5       15.18       25.55     49.45 o
   6  19   5       70.19      145.29     50.33 o
   7  19   5       18.20      -13.33     77.91 o
   8  19   5       32.57       -5.07     47.87 o
  -8  20   5        9.23       70.12     54.92 o
  -7  20   5        5.70        9.15     56.84 o
  -6  20   5        0.79        8.10     64.96 o
  -5  20   5        4.48      -42.61     52.94 o
  -4  20   5       14.85       48.08     51.27 o
  -3  20   5        8.55       14.68     47.90 o
  -2  20   5       42.47       90.40     45.77 o
  -1  20   5        7.03       29.32     38.03 o
   0  20   5       34.23       77.43     40.16 o
   1  20   5      197.74      170.31     42.96 o
   2  20   5       65.09       29.42     37.08 o
   3  20   5       16.30       60.10     41.66 o
   4  20   5      176.16      207.64     47.74 o
   5  20   5        2.52       36.30     48.95 o
   6  20   5       32.71      107.61     45.36 o
   7  20   5        1.11      102.42     55.73 o
  -7  21   5       19.88       52.36     54.22 o
  -6  21   5        8.25       -9.97     68.23 o
  -5  21   5        3.06       22.20     55.31 o
  -4  21   5       72.86       35.32     44.62 o
  -3  21   5       41.99      101.59     51.16 o
  -2  21   5       23.01       71.34     45.93 o
  -1  21   5      161.38      216.12     42.84 o
   0  21   5       12.92       72.65     40.75 o
   1  21   5        9.70       80.65     39.87 o
   2  21   5      155.17      171.65     40.58 o
   3  21   5       23.33       50.18     46.26 o
   4  21   5        0.25       74.95     49.94 o
   5  21   5      109.67       42.07     51.95 o
   6  21   5       56.10      114.81     53.21 o
  -6  22   5        1.53       28.67     70.24 o
  -5  22   5       33.56       80.01     57.01 o
  -4  22   5       17.94       59.00     56.76 o
  -3  22   5        1.10       66.78     53.97 o
  -2  22   5       26.05       26.57     48.02 o
  -1  22   5        0.07       58.32     45.93 o
   0  22   5      151.66      208.80     41.20 o
   1  22   5      128.10      110.71     42.35 o
   2  22   5       26.02      113.55     42.09 o
   3  22   5        9.51       34.57     41.47 o
   4  22   5       61.76      134.12     50.78 o
   5  22   5       13.24       51.53     44.35 o
   6  22   5       13.51       20.64     59.52 o
  -5  23   5       23.44      119.90     63.61 o
  -4  23   5       20.06      -10.48     59.68 o
  -3  23   5      104.76       82.37     57.06 o
  -2  23   5        0.52        5.32     48.84 o
  -1  23   5        9.04       69.50     45.88 o
   0  23   5       24.63       51.57     38.96 o
   1  23   5       42.26      126.15     45.34 o
   2  23   5       19.36       30.37     42.84 o
   3  23   5        1.14       -6.26     44.50 o
   4  23   5        0.90       36.38     45.07 o
   5  23   5       97.54       94.64     51.05 o
  -4  24   5        0.12       48.39     60.56 o
  -3  24   5       11.79       39.66     53.81 o
  -2  24   5       31.74       30.08     54.07 o
  -1  24   5        9.12       62.48     44.40 o
   0  24   5        0.30       23.02     40.34 o
   1  24   5       42.06      123.26     46.27 o
   2  24   5       27.71       55.09     44.26 o
   3  24   5       12.76        8.15     46.99 o
  -1  25   5       27.81       40.67     43.73 o
   0  25   5       44.82       51.27     41.72 o
   1  25   5       29.59       60.46     47.52 o
 -13   0   6      220.02      154.31     63.22 o
 -12   0   6        9.24       95.06     59.78 o
 -11   0   6      152.69      142.86     43.18 o
 -10   0   6       10.99      -21.46     49.91 o
  -9   0   6        8.15       41.84     45.66 o
  -8   0   6     3237.35     3051.03     65.79 o
  -7   0   6      126.84      188.37     45.10 o
  -6   0   6       82.42      124.83     44.98 o
  -5   0   6    16539.43    15919.01    101.77 o
  -4   0   6     1072.63     1139.70     62.44 o
  -3   0   6     6289.58     5892.63     74.68 o
  -2   0   6     3038.49     2865.56     79.21 o
  -1   0   6     7025.32     7366.86    109.50 o
   0   0   6   102288.54   106938.02    455.18 o
   1   0   6     4730.80     4529.32     80.47 o
   2   0   6    27873.09    28508.48    230.15 o
   3   0   6     3173.95     2711.16     62.94 o
   4   0   6     2283.28     3079.70     58.17 o
   5   0   6     2143.07     2408.28     61.21 o
   6   0   6      699.17      655.22     45.84 o
   7   0   6        5.06       46.60     44.26 o
   8   0   6        5.99       48.32     53.73 o
   9   0   6      212.31      204.42     49.33 o
  10   0   6        2.60       58.78     47.15 o
  11   0   6      141.07      175.26     49.96 o
  12   0   6        1.10      -12.58     48.44 o
 -13   1   6        0.11        7.93     44.25 o
 -12   1   6        4.93       90.76     39.74 o
 -11   1   6      112.23       79.79     42.83 o
 -10   1   6      379.71      404.59     36.27 o
  -9   1   6      458.69      438.28     36.48 o
  -8   1   6       35.27      106.35     36.66 o
  -7   1   6      223.79      219.82     36.16 o
  -6   1   6      115.98      107.56     35.47 o
  -5   1   6     1256.93     1382.37     43.94 o
  -4   1   6      479.46      505.45     37.34 o
  -3   1   6      377.24      394.68     43.18 o
  -2   1   6    16112.75    16288.96    115.04 o
  -1   1   6      269.33      244.02     53.25 o
   0   1   6     1788.72     1873.52     53.70 o
   1   1   6     5608.18     5339.82     59.58 o
   2   1   6     1296.85     1346.71     46.07 o
   3   1   6    23490.48    24246.68    168.17 o
   4   1   6      574.37      538.37     35.11 o
   5   1   6       66.08      103.31     33.34 o
   6   1   6     1557.70     1519.45     36.19 o
   7   1   6       60.27       94.91     32.21 o
   8   1   6       22.19       19.80     30.37 o
   9   1   6        0.06       51.87     32.02 o
  10   1   6      242.86      258.65     33.48 o
  11   1   6        9.68       52.53     34.25 o
  12   1   6       12.00       77.35     35.11 o
 -13   2   6       48.39       53.57     42.34 o
 -12   2   6       22.18       80.22     40.05 o
 -11   2   6       82.75       88.11     43.04 o
 -10   2   6      308.28      340.01     40.90 o
  -9   2   6      412.69      489.56     35.94 o
  -8   2   6     1158.01     1076.98     37.46 o
  -7   2   6      694.66      714.61     35.56 o
  -6   2   6       85.63      135.40     35.08 o
  -5   2   6     5873.98     5970.53     52.11 o
  -4   2   6      818.18      644.88     37.38 o
  -3   2   6     2374.48     2348.67     51.50 o
  -2   2   6     5667.11     5710.98     65.79 o
  -1   2   6      226.90      265.62     49.51 o
   0   2   6     2960.61     2779.30     57.21 o
   1   2   6     1655.89     1596.33     50.34 o
   2   2   6      130.98      193.28     42.57 o
   3   2   6    11278.70    11044.23     60.92 o
   4   2   6    12750.95    12485.68     91.33 o
   5   2   6     1472.02     1536.47     35.58 o
   6   2   6        1.08       50.95     33.64 o
   7   2   6      783.67      844.91     35.20 o
   8   2   6       68.78      121.12     31.63 o
   9   2   6       72.40      112.56     32.30 o
  10   2   6        1.98       17.60     32.16 o
  11   2   6      113.61      136.49     35.11 o
  12   2   6        0.37       58.97     35.89 o
 -13   3   6       31.02       68.62     43.03 o
 -12   3   6        9.49       17.12     43.89 o
 -11   3   6      203.72      222.20     51.32 o
 -10   3   6      327.42      344.82     35.01 o
  -9   3   6       40.51       27.09     34.70 o
  -8   3   6      116.00      133.40     34.50 o
  -7   3   6     3072.89     2803.35     40.87 o
  -6   3   6      115.71      139.96     35.84 o
  -5   3   6     1660.95     1890.14     38.09 o
  -4   3   6      674.29      848.87     41.57 o
  -3   3   6    24054.13    23507.11    233.75 o
  -2   3   6    14487.98    14417.46    193.07 o
  -1   3   6     2450.01     2379.03     63.50 o
   0   3   6     2806.57     2825.10     56.81 o
   1   3   6     1630.26     1496.49     51.08 o
   2   3   6    30342.75    28862.09    141.36 o
   3   3   6       21.52      115.31     37.49 o
   4   3   6     2345.15     2192.68     38.88 o
   5   3   6     1086.57     1036.23     34.14 o
   6   3   6     1009.27      952.99     33.43 o
   7   3   6        0.04       53.70     33.27 o
   8   3   6       82.64      141.98     30.62 o
   9   3   6       12.85       46.52     32.25 o
  10   3   6      317.31      408.69     33.88 o
  11   3   6       44.92       38.92     32.21 o
  12   3   6       14.04       41.53     37.37 o
 -13   4   6        8.05       46.93     44.65 o
 -12   4   6       46.53       44.23     48.95 o
 -11   4   6       53.16      112.39     45.18 o
 -10   4   6      912.69      968.19     39.34 o
  -9   4   6       50.85       85.74     34.51 o
  -8   4   6       19.07       53.70     36.21 o
  -7   4   6     1748.94     1775.11     36.57 o
  -6   4   6       54.89       72.85     32.27 o
  -5   4   6     6325.47     5719.94     45.13 o
  -4   4   6     3272.94     3514.23     41.54 o
  -3   4   6     1406.62     1549.87     48.36 o
  -2   4   6      695.48      606.59     53.57 o
  -1   4   6     1015.02     1013.79     59.23 o
   0   4   6     2135.25     2412.55     55.93 o
   1   4   6     3139.62     3677.43     52.39 o
   2   4   6     2000.60     1951.38     43.18 o
   3   4   6      302.04      315.34     37.35 o
   4   4   6     1195.33     1183.71     36.91 o
   5   4   6     1565.35     1528.71     36.40 o
   6   4   6       38.88       65.63     35.14 o
   7   4   6       36.03       82.25     33.31 o
   8   4   6     1509.48     1402.65     35.19 o
   9   4   6       24.51       63.25     32.86 o
  10   4   6       51.06       88.83     34.41 o
  11   4   6        1.85       65.78     35.19 o
  12   4   6        5.21       17.64     39.13 o
 -13   5   6       16.36       27.55     46.99 o
 -12   5   6      137.90      153.66     42.43 o
 -11   5   6        0.51       70.67     38.70 o
 -10   5   6       45.09       70.05     35.41 o
  -9   5   6     1220.31     1163.32     38.15 o
  -8   5   6       36.52      108.27     33.64 o
  -7   5   6       20.77       30.13     34.29 o
  -6   5   6        3.30       42.23     32.58 o
  -5   5   6      974.43     1002.43     37.84 o
  -4   5   6      548.93      492.59     35.82 o
  -3   5   6      981.70     1354.84     39.75 o
  -2   5   6     2168.52     2790.02     51.38 o
  -1   5   6     1835.30     1993.37     53.80 o
   0   5   6     2746.50     2567.27     54.16 o
   1   5   6     1325.98     1118.37     43.85 o
   2   5   6      828.08      757.54     39.99 o
   3   5   6        1.37       61.49     36.69 o
   4   5   6      618.68      714.68     36.60 o
   5   5   6     3883.21     3706.19     46.94 o
   6   5   6      149.85      120.66     32.01 o
   7   5   6      253.55      313.01     34.33 o
   8   5   6       78.19      139.30     32.00 o
   9   5   6      115.82      141.64     37.31 o
  10   5   6       30.80       63.41     34.80 o
  11   5   6       65.44       86.50     33.83 o
  12   5   6       15.04       33.95     38.73 o
 -12   6   6        9.66      -17.38     42.63 o
 -11   6   6        4.86       40.21     43.34 o
 -10   6   6      165.46      161.74     42.33 o
  -9   6   6      353.18      341.47     39.04 o
  -8   6   6      337.48      307.50     35.73 o
  -7   6   6      305.99      265.62     36.26 o
  -6   6   6      115.40      140.32     35.19 o
  -5   6   6      117.30      170.69     39.54 o
  -4   6   6     1096.28     1140.77     39.06 o
  -3   6   6      910.16      682.07     39.84 o
  -2   6   6     8643.80     8371.80     66.15 o
  -1   6   6     1932.46     2189.72     49.94 o
   0   6   6     8988.83     8124.36     65.79 o
   1   6   6      610.74      734.99     41.28 o
   2   6   6        3.80       19.83     34.28 o
   3   6   6      526.50      615.28     38.66 o
   4   6   6     8606.80     8308.87     48.64 o
   5   6   6       37.26       72.20     33.43 o
   6   6   6      389.91      415.84     36.00 o
   7   6   6      441.21      503.38     34.83 o
   8   6   6       60.23       63.67     31.34 o
   9   6   6      552.11      473.63     32.70 o
  10   6   6        1.99      108.17     37.13 o
  11   6   6      109.82      137.26     36.34 o
  12   6   6      149.93      113.51     41.39 o
 -12   7   6       35.35       69.95     48.13 o
 -11   7   6       56.60       84.01     43.75 o
 -10   7   6       12.85       45.77     36.86 o
  -9   7   6       50.16      123.21     36.98 o
  -8   7   6      248.05      261.01     33.07 o
  -7   7   6       10.36       22.66     34.65 o
  -6   7   6     2498.68     2522.97     41.92 o
  -5   7   6      195.31      234.58     36.33 o
  -4   7   6      169.60      200.38     37.97 o
  -3   7   6      145.56      163.42     40.53 o
  -2   7   6     1419.49     1325.30     49.38 o
  -1   7   6     4328.18     4291.98     88.70 o
   0   7   6     1958.40     1844.37     44.27 o
   1   7   6     2226.51     2258.68     44.54 o
   2   7   6      113.85      109.67     35.57 o
   3   7   6     3755.52     3793.66     44.98 o
   4   7   6      112.98      120.77     32.88 o
   5   7   6      495.89      478.25     32.33 o
   6   7   6      306.83      331.04     36.22 o
   7   7   6      149.94      151.27     34.29 o
   8   7   6       43.90       62.64     35.75 o
   9   7   6      149.48      171.83     36.64 o
  10   7   6       41.70       78.01     41.10 o
  11   7   6        0.01       17.22     43.31 o
  12   7   6       84.41       66.93     37.29 o
 -12   8   6       15.93        1.31     49.51 o
 -11   8   6       16.90       34.13     47.25 o
 -10   8   6       19.61       63.91     39.76 o
  -9   8   6      155.87      162.01     41.64 o
  -8   8   6      263.77      229.35     37.98 o
  -7   8   6      553.35      588.83     37.44 o
  -6   8   6      414.42      405.37     37.43 o
  -5   8   6      273.81      353.31     36.54 o
  -4   8   6       17.47       73.25     33.51 o
  -3   8   6      270.05      283.33     39.63 o
  -2   8   6    11033.42    10930.13     99.26 o
  -1   8   6      173.88      124.28     45.76 o
   0   8   6    12024.35    12683.49    631.30 o
   1   8   6      209.34      298.80     40.10 o
   2   8   6     7180.51     7143.61    243.79 o
   3   8   6      319.13      357.19     36.28 o
   4   8   6     1669.79     1731.93     37.26 o
   5   8   6        4.28       57.95     36.77 o
   6   8   6        0.54       60.09     36.73 o
   7   8   6     1468.23     1463.77     41.04 o
   8   8   6      192.10      245.04     39.30 o
   9   8   6      317.23      314.12     37.50 o
  10   8   6        2.75       -0.40     38.22 o
  11   8   6       18.09       39.32     39.48 o
  12   8   6        6.44       29.33     43.28 o
 -12   9   6        1.46       41.16     41.51 o
 -11   9   6      156.87      163.18     50.29 o
 -10   9   6        1.19       -0.75     47.37 o
  -9   9   6       38.31      119.34     45.94 o
  -8   9   6      330.37      272.91     41.00 o
  -7   9   6      289.05      255.19     36.35 o
  -6   9   6      540.74      684.92     38.06 o
  -5   9   6     1232.85     1086.81     39.19 o
  -4   9   6      375.94      479.72     38.68 o
  -3   9   6       30.80       75.43     34.47 o
  -2   9   6     7142.46     7756.21     61.27 o
  -1   9   6     2984.55     2802.89     72.38 o
   0   9   6     5630.56     6105.76     53.08 o
   1   9   6       28.41       50.33     36.96 o
   2   9   6       26.29       75.70     37.75 o
   3   9   6     1365.78     1445.87     45.17 o
   4   9   6      587.87      645.35     34.54 o
   5   9   6        9.25       67.13     34.13 o
   6   9   6      681.67      692.79     37.82 o
   7   9   6     1584.02     1517.22     42.32 o
   8   9   6        0.05       16.58     36.90 o
   9   9   6      407.42      386.77     39.57 o
  10   9   6        1.67       58.11     35.88 o
  11   9   6      176.69      131.80     40.78 o
 -12  10   6        1.24       35.00     40.99 o
 -11  10   6       22.34       30.77     46.10 o
 -10  10   6      126.75      101.41     47.69 o
  -9  10   6       68.46      119.20     39.34 o
  -8  10   6       26.85       84.64     39.21 o
  -7  10   6      576.01      590.28     42.68 o
  -6  10   6      136.34      122.71     37.49 o
  -5  10   6      949.11      988.03     40.60 o
  -4  10   6      225.36      309.59     36.42 o
  -3  10   6      693.85      547.34     38.52 o
  -2  10   6        6.15       53.34     35.47 o
  -1  10   6     1877.73     1919.26     46.88 o
   0  10   6       10.41       59.33     38.01 o
   1  10   6      659.41      743.62     35.63 o
   2  10   6      324.13      274.94     36.46 o
   3  10   6        4.13       45.27     35.50 o
   4  10   6     1714.11     1594.50     39.55 o
   5  10   6       32.32      105.56     33.87 o
   6  10   6      388.39      440.81     36.55 o
   7  10   6        0.23       33.57     34.16 o
   8  10   6       72.78      114.86     42.34 o
   9  10   6      416.57      389.79     40.10 o
  10  10   6       41.78       56.55     37.28 o
  11  10   6       17.16       45.66     39.42 o
 -12  11   6        6.39      -13.90     47.36 o
 -11  11   6       98.37       54.76     47.47 o
 -10  11   6       25.57       -6.36     45.18 o
  -9  11   6       12.63       21.30     47.81 o
  -8  11   6       89.09      142.99     41.32 o
  -7  11   6     1176.23     1230.27     42.47 o
  -6  11   6      629.60      499.36     41.45 o
  -5  11   6      714.21      662.19     39.99 o
  -4  11   6      489.95      626.46     41.28 o
  -3  11   6     1588.45     1422.97     41.41 o
  -2  11   6       56.28       84.11     37.41 o
  -1  11   6      335.38      286.23     40.88 o
   0  11   6       30.02       62.44     36.64 o
   1  11   6       16.13       42.80     34.61 o
   2  11   6      629.02      534.69     37.07 o
   3  11   6      485.81      525.99     36.13 o
   4  11   6      195.36      261.90     35.66 o
   5  11   6      482.05      446.01     39.84 o
   6  11   6     7520.69     7103.86     94.43 o
   7  11   6      226.90      236.02     35.91 o
   8  11   6       78.97       80.34     38.93 o
   9  11   6      161.64      179.99     38.76 o
  10  11   6      157.63      160.81     37.43 o
  11  11   6       59.22       77.02     42.46 o
 -11  12   6       25.53       17.10     48.80 o
 -10  12   6       75.83       71.01     48.34 o
  -9  12   6      248.34      283.16     52.14 o
  -8  12   6      344.86      427.15     62.64 o
  -7  12   6      118.47      167.46     42.09 o
  -6  12   6      298.56      251.39     41.14 o
  -5  12   6     1468.33     1604.47     43.08 o
  -4  12   6      966.30      951.20     40.99 o
  -3  12   6      120.30      153.15     38.67 o
  -2  12   6      287.84      291.09     38.67 o
  -1  12   6       13.13       33.82     41.89 o
   0  12   6      778.05      743.07     36.31 o
   1  12   6       38.71       63.68     35.47 o
   2  12   6       38.54       59.92     35.34 o
   3  12   6       80.69      139.77     34.90 o
   4  12   6     1386.84     1355.82     39.57 o
   5  12   6       81.23      179.63     38.64 o
   6  12   6      727.09      698.20     37.35 o
   7  12   6      141.70      184.02     36.13 o
   8  12   6       17.52       51.57     40.50 o
   9  12   6       82.42      162.61     36.02 o
  10  12   6        6.31       77.57     43.25 o
  11  12   6       24.27       71.24     47.80 o
 -11  13   6        0.01       -7.95     51.12 o
 -10  13   6        1.81      -53.77     49.54 o
  -9  13   6       13.25       20.80     40.46 o
  -8  13   6       68.94      129.82     50.46 o
  -7  13   6       43.88      179.98     44.42 o
  -6  13   6       63.11      104.29     41.86 o
  -5  13   6        0.32       32.65     36.99 o
  -4  13   6     1564.17     1523.38     46.08 o
  -3  13   6        0.24       38.80     38.34 o
  -2  13   6     1298.34     1222.99     46.22 o
  -1  13   6       72.81      160.28     41.70 o
   0  13   6      573.75      513.19     37.53 o
   1  13   6      604.22      567.52     39.91 o
   2  13   6     1382.37     1383.75     39.91 o
   3  13   6      152.64      218.87     40.20 o
   4  13   6      199.18      301.47     39.61 o
   5  13   6      196.87      164.25     39.78 o
   6  13   6       10.13       25.81     39.53 o
   7  13   6      329.58      351.11     44.05 o
   8  13   6       54.34      132.25     38.86 o
   9  13   6        9.60       57.94     43.59 o
  10  13   6        2.02        1.00     45.13 o
 -11  14   6        0.74       10.78     49.84 o
 -10  14   6       36.89       37.32     43.05 o
  -9  14   6       56.45       73.99     49.14 o
  -8  14   6       13.64       11.99     36.36 o
  -7  14   6       41.85       62.15     48.52 o
  -6  14   6       95.74      145.48     59.07 o
  -5  14   6      695.86      660.46     45.52 o
  -4  14   6       80.57      107.89     41.18 o
  -3  14   6       87.05      121.20     38.94 o
  -2  14   6      902.87      868.74     43.51 o
  -1  14   6      771.17      816.80     43.96 o
   0  14   6     1019.89      978.71     40.79 o
   1  14   6       41.33      112.00     40.43 o
   2  14   6      119.20      128.98     37.39 o
   3  14   6      233.58      186.09     39.03 o
   4  14   6       10.19        3.34     34.71 o
   5  14   6       75.59      150.49     35.53 o
   6  14   6      170.78      143.76     40.24 o
   7  14   6       12.24       91.07     38.82 o
   8  14   6        0.84       57.69     46.98 o
   9  14   6        0.95       57.46     42.68 o
  10  14   6        1.00       45.98     46.37 o
 -10  15   6        0.80      130.03     53.51 o
  -9  15   6       33.15       54.65     39.39 o
  -8  15   6      107.09      161.95     42.55 o
  -7  15   6      782.27      727.56     42.32 o
  -6  15   6       96.46       52.45     48.94 o
  -5  15   6      690.16      683.72     46.95 o
  -4  15   6       12.59       41.45     36.98 o
  -3  15   6      726.23      674.90     41.11 o
  -2  15   6       28.36       46.36     42.27 o
  -1  15   6     1228.89     1222.72     43.98 o
   0  15   6        3.04       39.76     37.20 o
   1  15   6       72.21       94.12     37.83 o
   2  15   6     2260.37     2192.37     40.23 o
   3  15   6      356.11      407.98     35.36 o
   4  15   6      292.56      238.18     34.96 o
   5  15   6        1.83       49.25     34.58 o
   6  15   6     1095.27     1020.52     38.20 o
   7  15   6       93.37      113.35     48.47 o
   8  15   6       14.19       52.80     42.78 o
   9  15   6        6.36       50.95     44.59 o
  10  15   6       91.29       55.19     44.77 o
 -10  16   6        0.07       44.52     46.77 o
  -9  16   6       34.39       31.28     51.58 o
  -8  16   6      265.56      231.40     50.40 o
  -7  16   6      125.09      141.78     53.25 o
  -6  16   6       72.99       52.20     42.24 o
  -5  16   6       45.79      112.09     41.37 o
  -4  16   6       68.31       90.31     43.35 o
  -3  16   6     1247.82     1181.21     43.10 o
  -2  16   6      536.23      558.79     42.51 o
  -1  16   6      268.94      354.53     38.69 o
   0  16   6       27.89       55.28     39.38 o
   1  16   6      319.95      342.44     40.13 o
   2  16   6      370.03      390.58     37.75 o
   3  16   6      126.98      150.10     40.78 o
   4  16   6      366.94      359.79     40.44 o
   5  16   6        4.98      100.69     36.10 o
   6  16   6       71.89       85.06     39.40 o
   7  16   6      104.94      113.18     41.73 o
   8  16   6      112.79      157.74     44.20 o
   9  16   6        6.49       38.44     48.91 o
  -9  17   6        0.04       48.20     52.21 o
  -8  17   6      155.49      187.23     44.65 o
  -7  17   6      104.10       80.50     54.11 o
  -6  17   6        0.28        2.38     43.11 o
  -5  17   6       71.76       87.35     41.83 o
  -4  17   6      378.36      330.24     46.91 o
  -3  17   6        2.38       24.66     48.22 o
  -2  17   6        5.94       74.37     47.38 o
  -1  17   6      203.36      236.83     44.85 o
   0  17   6      360.51      253.62     40.12 o
   1  17   6      218.72      144.72     38.79 o
   2  17   6      313.52      368.35     39.53 o
   3  17   6        0.22       57.65     34.17 o
   4  17   6      216.85      212.06     39.89 o
   5  17   6      207.85      203.47     43.42 o
   6  17   6      184.97      216.22     42.18 o
   7  17   6        0.25       63.28     49.45 o
   8  17   6        5.19       82.18     42.95 o
   9  17   6       49.43       35.27     39.24 o
  -9  18   6       32.11       77.10     44.93 o
  -8  18   6       15.92       66.68     52.60 o
  -7  18   6        7.98       94.41     44.77 o
  -6  18   6       24.89       69.34     51.30 o
  -5  18   6      196.81      227.24     53.43 o
  -4  18   6      135.08      134.89     43.78 o
  -3  18   6      454.84      453.40     46.14 o
  -2  18   6       84.56      126.91     46.69 o
  -1  18   6      575.76      599.59     40.68 o
   0  18   6      351.91      406.06     42.84 o
   1  18   6      105.26      110.07     38.45 o
   2  18   6       86.63      111.79     38.49 o
   3  18   6      260.72      237.81     44.44 o
   4  18   6      233.80      256.79     41.72 o
   5  18   6        1.31        4.83     47.84 o
   6  18   6       51.90       81.48     47.86 o
   7  18   6      176.30      163.24     40.91 o
   8  18   6       41.56       85.43     40.99 o
  -8  19   6        1.69       30.93     54.91 o
  -7  19   6       11.46       71.85     45.59 o
  -6  19   6        3.69      131.06     68.02 o
  -5  19   6        4.97       34.56     55.58 o
  -4  19   6       72.19      139.38     50.79 o
  -3  19   6        2.12       45.21     45.57 o
  -2  19   6       13.47       28.41     44.92 o
  -1  19   6        4.78       25.55     39.68 o
   0  19   6       18.03       48.13     35.55 o
   1  19   6       36.58       32.04     41.26 o
   2  19   6      194.36      228.90     40.39 o
   3  19   6        0.52       44.76     40.72 o
   4  19   6       54.45       77.53     44.46 o
   5  19   6       47.30       99.91     47.53 o
   6  19   6       70.52      142.97     50.20 o
   7  19   6        9.65       75.46     46.72 o
   8  19   6        1.94       75.91     45.34 o
  -8  20   6        7.97      115.98     54.84 o
  -7  20   6        6.16       78.78     58.05 o
  -6  20   6        1.40       48.04     66.89 o
  -5  20   6       60.82       82.29     51.26 o
  -4  20   6       73.09       82.53     52.43 o
  -3  20   6      230.13      275.66     48.98 o
  -2  20   6      104.28      111.99     48.19 o
  -1  20   6        1.48       28.34     39.36 o
   0  20   6      300.52      303.39     40.87 o
   1  20   6        0.03       30.36     39.68 o
   2  20   6       18.50       79.88     35.55 o
   3  20   6        7.75        7.27     45.63 o
   4  20   6      630.23      599.60     42.51 o
   5  20   6        5.87       45.29     48.23 o
   6  20   6       17.28       25.88     45.81 o
   7  20   6       78.75       71.61     48.14 o
  -7  21   6       91.72       65.68     58.73 o
  -6  21   6       31.04       51.71     70.86 o
  -5  21   6       15.79       34.20     55.46 o
  -4  21   6       24.78      100.93     54.39 o
  -3  21   6       12.82       31.80     51.93 o
  -2  21   6       76.69      120.47     42.59 o
  -1  21   6      107.28      124.17     40.98 o
   0  21   6      257.42      238.15     40.28 o
   1  21   6      168.23      208.70     44.77 o
   2  21   6       62.68       51.38     40.75 o
   3  21   6       67.54       79.76     39.97 o
   4  21   6       32.28       20.53     48.30 o
   5  21   6       18.13       60.15     43.24 o
   6  21   6        1.18       24.86     46.97 o
  -6  22   6        3.35       27.90     72.67 o
  -5  22   6      125.73       85.75     58.12 o
  -4  22   6       18.02       64.59     55.55 o
  -3  22   6        3.30       20.70     54.79 o
  -2  22   6       89.38      149.73     42.66 o
  -1  22   6       82.41       70.57     41.31 o
   0  22   6       17.84        4.04     37.84 o
   1  22   6        1.51       11.50     43.82 o
   2  22   6        0.75       29.18     41.56 o
   3  22   6      101.19       97.35     42.73 o
   4  22   6        4.32       69.95     45.70 o
   5  22   6        0.58       73.86     47.38 o
  -5  23   6        1.08       65.52     59.09 o
  -4  23   6        8.76      -10.94     54.97 o
  -3  23   6       51.36      146.22     54.55 o
  -2  23   6      109.30      101.23     49.08 o
  -1  23   6        8.55       11.41     43.91 o
   0  23   6       14.84       61.26     37.30 o
   1  23   6        0.28       17.72     42.74 o
   2  23   6       27.30       60.50     42.95 o
   3  23   6        5.36       15.68     44.21 o
   4  23   6       43.60       31.01     45.99 o
  -3  24   6       32.45       65.02     57.15 o
  -2  24   6        8.92       82.59     50.56 o
  -1  24   6        2.57       53.33     41.12 o
   0  24   6       13.22       41.18     41.02 o
   1  24   6        5.75       27.66     44.96 o
   2  24   6       43.80       70.34     45.94 o
   3  24   6        0.99       52.46     45.77 o
 -13   1   7       13.29       45.78     43.54 o
 -12   1   7       15.37       45.76     41.73 o
 -11   1   7      824.19      791.14     41.29 o
 -10   1   7        5.75       55.33     35.13 o
  -9   1   7      125.70       72.32     35.41 o
  -8   1   7     1728.23     1708.51     46.14 o
  -7   1   7     1260.70     1362.85     38.60 o
  -6   1   7      199.18      239.18     38.47 o
  -5   1   7        9.23       14.27     36.01 o
  -4   1   7     2700.44     2648.31     44.30 o
  -3   1   7    11730.02    13264.01    102.92 o
  -2   1   7     2007.60     2286.64     49.94 o
  -1   1   7       50.51       14.81     47.79 o
   0   1   7      232.84      191.09     44.91 o
   1   1   7     5883.11     6015.51     58.23 o
   2   1   7     1853.24     1651.01     43.89 o
   3   1   7        0.59       36.65     35.90 o
   4   1   7      741.35      852.69     37.39 o
   5   1   7      775.21      722.94     33.18 o
   6   1   7     1180.57     1345.89     34.20 o
   7   1   7       34.77       64.30     29.60 o
   8   1   7      153.79      156.95     29.55 o
   9   1   7       29.22       66.41     31.09 o
  10   1   7        9.49      -15.47     30.77 o
  11   1   7      205.06      194.41     32.72 o
  12   1   7       22.82       29.45     36.69 o
 -13   2   7       66.25       84.48     42.93 o
 -12   2   7       14.70       72.35     41.95 o
 -11   2   7       43.64       21.03     39.25 o
 -10   2   7      180.37      171.31     39.26 o
  -9   2   7      679.15      717.02     39.38 o
  -8   2   7        0.71       16.52     37.81 o
  -7   2   7      125.06      177.13     37.43 o
  -6   2   7       78.29      121.21     34.22 o
  -5   2   7      880.72     1233.62     37.61 o
  -4   2   7     5903.03     6347.78     57.71 o
  -3   2   7        2.81       34.34     41.62 o
  -2   2   7     1259.26     1278.54     53.76 o
  -1   2   7     6129.68     5844.30     62.13 o
   0   2   7     2000.01     1640.77     53.37 o
   1   2   7     4813.74     5037.30     56.14 o
   2   2   7     3181.36     2784.04     45.58 o
   3   2   7     2928.45     3335.70     43.29 o
   4   2   7    19011.19    20002.16    106.95 o
   5   2   7      214.08      185.18     31.56 o
   6   2   7       17.24       22.06     31.63 o
   7   2   7       66.64      101.46     32.32 o
   8   2   7      246.99      310.42     33.05 o
   9   2   7      700.32      684.45     33.18 o
  10   2   7        2.92       46.14     31.77 o
  11   2   7      212.44      233.71     33.86 o
  12   2   7       22.27       87.75     33.54 o
 -13   3   7       48.25       81.75     38.80 o
 -12   3   7       24.31       33.17     40.53 o
 -11   3   7      213.65      208.68     44.72 o
 -10   3   7      271.74      327.20     43.35 o
  -9   3   7       25.09       32.08     43.29 o
  -8   3   7        0.28       35.93     34.68 o
  -7   3   7      112.55      165.80     34.06 o
  -6   3   7       41.55        6.89     32.73 o
  -5   3   7     4485.78     4969.15     46.84 o
  -4   3   7        9.08       59.75     41.85 o
  -3   3   7      207.23      235.95     40.23 o
  -2   3   7     6313.65     6061.21    125.13 o
  -1   3   7    18974.44    19165.89    159.16 o
   0   3   7     3026.58     2810.26     54.86 o
   1   3   7     2796.76     2599.74     47.88 o
   2   3   7    20327.55    20290.19    108.33 o
   3   3   7     1538.44     1557.60     38.39 o
   4   3   7     1819.68     1886.65     36.80 o
   5   3   7       11.32       50.73     32.31 o
   6   3   7        0.74        0.09     32.05 o
   7   3   7       52.21       75.79     35.09 o
   8   3   7        7.79       50.12     30.84 o
   9   3   7      341.05      362.05     31.72 o
  10   3   7       35.97       76.11     33.50 o
  11   3   7       96.35      119.76     33.67 o
  12   3   7       16.04       81.59     36.38 o
 -13   4   7       33.63       88.65     42.15 o
 -12   4   7        8.48       80.29     40.24 o
 -11   4   7      192.65      199.43     46.00 o
 -10   4   7       17.38      -11.49     36.96 o
  -9   4   7        0.76       25.86     34.05 o
  -8   4   7      299.38      314.49     33.72 o
  -7   4   7       98.70      107.20     33.38 o
  -6   4   7      912.61      818.34     35.75 o
  -5   4   7      757.36      715.36     35.53 o
  -4   4   7      615.82      773.96     40.61 o
  -3   4   7      600.55      633.33     47.48 o
  -2   4   7     6445.99     5751.28     56.87 o
  -1   4   7     5564.63     6100.85     69.45 o
   0   4   7       76.24      122.48     46.36 o
   1   4   7    19492.80    19459.94     73.99 o
   2   4   7     7560.68     8099.47     54.84 o
   3   4   7       59.21      125.81     35.93 o
   4   4   7       47.63       48.42     33.24 o
   5   4   7        0.83      -22.14     32.54 o
   6   4   7      302.10      419.62     35.52 o
   7   4   7      444.86      503.90     35.18 o
   8   4   7      196.16      238.01     30.72 o
   9   4   7      133.60      134.58     32.90 o
  10   4   7       24.47       77.64     34.18 o
  11   4   7      152.36      165.90     35.16 o
  12   4   7       56.12       62.33     36.56 o
 -13   5   7       15.14       51.50     47.72 o
 -12   5   7       14.48       61.41     50.05 o
 -11   5   7      130.01      155.84     42.82 o
 -10   5   7      426.49      491.05     42.76 o
  -9   5   7      257.03      255.37     34.66 o
  -8   5   7      843.18      865.67     36.38 o
  -7   5   7       44.24       55.96     34.78 o
  -6   5   7     1339.36     1313.35     36.70 o
  -5   5   7     1960.20     2182.39     43.75 o
  -4   5   7     4101.71     3733.92     59.31 o
  -3   5   7     2854.71     3350.97     54.83 o
  -2   5   7     7123.05     6466.19    122.74 o
  -1   5   7     3230.33     3174.66     59.93 o
   0   5   7     3628.87     3584.24     52.83 o
   1   5   7     7715.59     8153.87     56.24 o
   2   5   7      290.28      325.39     36.99 o
   3   5   7     1088.61     1083.01     37.96 o
   4   5   7       11.06       44.23     33.45 o
   5   5   7       62.51       90.71     32.48 o
   6   5   7      356.27      413.90     34.02 o
   7   5   7       20.21       48.12     34.60 o
   8   5   7      213.45      219.63     32.48 o
   9   5   7      901.08      953.50     37.17 o
  10   5   7        0.69       33.18     31.74 o
  11   5   7      107.94      114.30     35.89 o
  12   5   7        4.96       31.87     37.64 o
 -12   6   7        1.43       45.87     49.82 o
 -11   6   7        0.00        4.53     41.29 o
 -10   6   7      458.83      495.18     37.39 o
  -9   6   7      272.36      227.67     37.45 o
  -8   6   7       86.91       75.11     32.78 o
  -7   6   7        1.61       -6.35     34.89 o
  -6   6   7       32.66       79.90     34.77 o
  -5   6   7        5.80       21.41     34.78 o
  -4   6   7     3933.86     3414.77     43.83 o
  -3   6   7     7387.84     6899.70     60.23 o
  -2   6   7      781.01      718.01     45.67 o
  -1   6   7     5380.59     5389.43     56.83 o
   0   6   7      486.48      449.44     46.64 o
   1   6   7       73.68       97.70     40.79 o
   2   6   7      574.94      690.64     36.43 o
   3   6   7     1845.89     1920.85     39.55 o
   4   6   7      588.69      505.31     33.58 o
   5   6   7      554.30      589.50     35.58 o
   6   6   7        2.47       19.48     34.12 o
   7   6   7       66.37      118.27     33.65 o
   8   6   7      302.88      312.26     33.55 o
   9   6   7       10.51       74.22     33.77 o
  10   6   7       35.31       75.61     33.54 o
  11   6   7        1.00       57.91     34.84 o
  12   6   7        6.52       62.02     38.18 o
 -12   7   7       55.80       56.80     46.97 o
 -11   7   7      271.18      235.81     45.95 o
 -10   7   7       26.82       56.36     43.18 o
  -9   7   7        9.25       20.79     36.71 o
  -8   7   7      234.08      266.44     35.84 o
  -7   7   7        1.18       34.32     34.46 o
  -6   7   7     1317.68     1153.82     38.42 o
  -5   7   7     1551.77     1677.90     38.52 o
  -4   7   7       59.99       61.39     37.94 o
  -3   7   7      975.45      936.49     44.93 o
  -2   7   7     3661.46     2913.08     51.82 o
  -1   7   7      132.51      141.58     42.84 o
   0   7   7     5258.65     5495.92     58.11 o
   1   7   7     8473.26    10140.42    147.52 o
   2   7   7    14442.81    13408.58     81.26 o
   3   7   7     2393.26     2594.52     38.88 o
   4   7   7        8.04       34.46     31.62 o
   5   7   7     3186.92     3182.64     39.97 o
   6   7   7      488.78      490.10     34.20 o
   7   7   7     1839.10     1710.49     37.23 o
   8   7   7      148.70      162.75     38.49 o
   9   7   7      897.01      774.93     39.31 o
  10   7   7        0.04       59.79     36.21 o
  11   7   7      578.31      490.12     41.91 o
  12   7   7        4.93       70.27     42.50 o
 -12   8   7        0.01       50.18     45.43 o
 -11   8   7       74.87      113.91     44.92 o
 -10   8   7        7.30       15.52     42.55 o
  -9   8   7        1.63       33.82     34.96 o
  -8   8   7        0.66       52.52     39.40 o
  -7   8   7      227.49      272.94     38.36 o
  -6   8   7     2389.25     2318.54     43.54 o
  -5   8   7        6.53       56.93     37.68 o
  -4   8   7      206.23      162.98     36.06 o
  -3   8   7        1.18       33.69     43.11 o
  -2   8   7      523.45      488.70     42.74 o
  -1   8   7      480.98      657.21     41.83 o
   0   8   7     6459.65     7275.87     54.49 o
   1   8   7       17.72       37.03     38.70 o
   2   8   7     3022.28     2559.33     41.77 o
   3   8   7     1001.13      894.85     37.49 o
   4   8   7      142.11      205.29     37.98 o
   5   8   7       29.84       89.11     36.77 o
   6   8   7       16.75       29.73     34.08 o
   7   8   7      266.85      327.98     35.69 o
   8   8   7        1.28        8.39     39.51 o
   9   8   7       46.06       63.12     37.10 o
  10   8   7       41.59       74.22     37.50 o
  11   8   7       13.60       15.82     40.79 o
 -12   9   7        8.36      107.89     50.48 o
 -11   9   7       52.91      125.23     46.74 o
 -10   9   7        0.92       73.63     36.19 o
  -9   9   7      129.94      142.39     39.05 o
  -8   9   7       33.45       47.26     42.45 o
  -7   9   7       43.15       92.07     36.74 o
  -6   9   7        0.90       59.97     41.23 o
  -5   9   7      369.70      405.20     38.62 o
  -4   9   7        0.05       56.22     36.51 o
  -3   9   7     2859.90     3113.35     44.31 o
  -2   9   7     1052.76      833.89     43.77 o
  -1   9   7     2070.65     2163.20     54.52 o
   0   9   7      612.95      703.24     38.67 o
   1   9   7       95.94      121.36     38.39 o
   2   9   7       25.38       80.03     37.56 o
   3   9   7       22.27       48.94     35.04 o
   4   9   7     1275.34     1174.76     37.71 o
   5   9   7      724.92      742.08     36.49 o
   6   9   7      717.69      706.67     34.56 o
   7   9   7        0.12       49.53     35.06 o
   8   9   7      113.09       95.60     33.32 o
   9   9   7       97.13      117.82     38.38 o
  10   9   7      134.35      117.79     40.12 o
  11   9   7       10.10       45.38     36.74 o
 -12  10   7        7.61       22.28     53.57 o
 -11  10   7       28.18       64.37     39.79 o
 -10  10   7        0.12       44.43     40.12 o
  -9  10   7      552.77      453.59     44.84 o
  -8  10   7       40.26       85.56     37.10 o
  -7  10   7       10.21       17.69     38.82 o
  -6  10   7      113.25       81.31     38.62 o
  -5  10   7     1224.31     1112.39     41.12 o
  -4  10   7     2811.09     2660.20     40.63 o
  -3  10   7      254.78      301.96     38.39 o
  -2  10   7       57.81       67.21     40.46 o
  -1  10   7        5.08       -4.90     37.58 o
   0  10   7     4465.98     4363.47     45.68 o
   1  10   7      623.87      644.58     38.26 o
   2  10   7      676.86      747.71     39.46 o
   3  10   7      104.45      133.41     38.70 o
   4  10   7      406.89      451.93     36.46 o
   5  10   7      301.74      361.68     34.65 o
   6  10   7      166.54      159.19     34.10 o
   7  10   7      592.03      589.88     35.77 o
   8  10   7       40.31       49.05     38.36 o
   9  10   7      225.21      185.52     35.03 o
  10  10   7        2.63       -9.18     37.77 o
  11  10   7       57.36       42.61     42.06 o
 -11  11   7       51.49       97.98     43.30 o
 -10  11   7        1.38       42.67     50.56 o
  -9  11   7       23.14       39.32     50.93 o
  -8  11   7      142.10      147.83     41.01 o
  -7  11   7       66.42      115.77     35.01 o
  -6  11   7     1028.49      959.59     46.11 o
  -5  11   7       42.43       37.96     38.07 o
  -4  11   7       67.98      115.78     38.48 o
  -3  11   7      204.92      272.29     38.10 o
  -2  11   7      268.96      263.31     41.86 o
  -1  11   7      685.13      567.99     43.28 o
   0  11   7      380.56      373.44     40.16 o
   1  11   7      875.15     1042.53     37.75 o
   2  11   7     1734.94     1651.05     38.56 o
   3  11   7        0.84       47.26     36.56 o
   4  11   7     2494.57     2391.75     45.85 o
   5  11   7       48.47      112.89     34.42 o
   6  11   7      173.83      146.88     34.17 o
   7  11   7      252.59      261.45     34.89 o
   8  11   7       29.76       57.12     38.17 o
   9  11   7       95.17      119.90     38.27 o
  10  11   7       20.38        3.60     35.70 o
  11  11   7      184.41      184.61     44.37 o
 -11  12   7       18.98       58.90     49.54 o
 -10  12   7       18.92       66.37     45.92 o
  -9  12   7      396.57      345.83     60.42 o
  -8  12   7       20.38       62.38     45.40 o
  -7  12   7       37.56      133.03     36.17 o
  -6  12   7       65.80       91.88     44.45 o
  -5  12   7       33.01      111.97     37.22 o
  -4  12   7      242.05      173.92     38.59 o
  -3  12   7      728.10      677.68     39.45 o
  -2  12   7       83.92      101.06     41.01 o
  -1  12   7       53.65       85.85     41.47 o
   0  12   7      968.26      928.07     39.60 o
   1  12   7        1.86       27.56     35.81 o
   2  12   7       23.22       45.04     36.56 o
   3  12   7        1.91       15.54     38.24 o
   4  12   7     1184.78     1303.17     38.50 o
   5  12   7      557.17      560.71     36.65 o
   6  12   7       41.93       72.33     36.67 o
   7  12   7        1.24       37.66     32.79 o
   8  12   7      151.55      192.24     34.07 o
   9  12   7       26.34       80.66     40.52 o
  10  12   7        0.11       12.33     40.28 o
  11  12   7       16.36       43.62     43.90 o
 -11  13   7       81.85       39.44     52.86 o
 -10  13   7        0.30       23.83     48.69 o
  -9  13   7        0.09       33.13     51.28 o
  -8  13   7      602.79      555.88     39.37 o
  -7  13   7        4.11       46.97     40.55 o
  -6  13   7      326.96      323.34     41.16 o
  -5  13   7        5.84       -7.96     43.47 o
  -4  13   7      457.55      505.54     40.65 o
  -3  13   7      882.54      758.37     41.22 o
  -2  13   7       72.99      126.77     41.41 o
  -1  13   7      243.86      258.51     42.63 o
   0  13   7      438.72      489.57     38.08 o
   1  13   7      139.56      193.37     36.12 o
   2  13   7        8.22       36.17     35.81 o
   3  13   7      184.32      236.06     40.11 o
   4  13   7      188.18      147.81     39.43 o
   5  13   7        2.60       20.26     35.01 o
   6  13   7       27.96       25.91     32.47 o
   7  13   7       25.72       72.74     38.84 o
   8  13   7        0.79       37.26     41.16 o
   9  13   7       89.63       23.20     37.74 o
  10  13   7        5.51       15.41     43.65 o
 -11  14   7        0.32       -1.36     52.02 o
 -10  14   7        5.12       36.82     41.79 o
  -9  14   7        9.38       17.63     48.74 o
  -8  14   7      379.81      307.85     42.30 o
  -7  14   7       30.90       98.82     40.95 o
  -6  14   7       94.76      141.99     38.80 o
  -5  14   7     1083.23     1070.14     41.64 o
  -4  14   7      417.39      376.08     43.28 o
  -3  14   7      119.66      139.97     44.57 o
  -2  14   7      126.02      221.92     42.90 o
  -1  14   7      241.53      289.61     42.62 o
   0  14   7     2542.53     2580.70     42.37 o
   1  14   7     1269.75     1402.65     38.81 o
   2  14   7       99.47      170.97     35.52 o
   3  14   7       97.39      108.56     36.61 o
   4  14   7     3268.31     3219.40     41.28 o
   5  14   7      590.64      650.28     37.85 o
   6  14   7       24.04       89.59     38.41 o
   7  14   7        5.18       87.23     38.30 o
   8  14   7        2.82       49.22     39.42 o
   9  14   7       37.03       91.86     42.05 o
  10  14   7        9.72       92.42     44.62 o
 -10  15   7       11.31       45.86     44.00 o
  -9  15   7      226.48      247.87     44.13 o
  -8  15   7       88.15       90.75     34.87 o
  -7  15   7       16.89       96.73     39.72 o
  -6  15   7      278.83      249.42     43.25 o
  -5  15   7       68.13       54.28     56.33 o
  -4  15   7       47.48       84.74     41.53 o
  -3  15   7     1678.60     1726.73     52.31 o
  -2  15   7     1162.45     1148.74     44.59 o
  -1  15   7      240.39      171.98     40.68 o
   0  15   7      378.63      316.11     35.24 o
   1  15   7      412.12      349.91     37.10 o
   2  15   7      144.06      199.87     35.23 o
   3  15   7       59.95       95.70     34.04 o
   4  15   7       55.09       22.52     36.58 o
   5  15   7      112.95       71.11     37.57 o
   6  15   7      542.01      481.82     36.17 o
   7  15   7       80.86      145.65     40.18 o
   8  15   7        0.08       53.96     43.70 o
   9  15   7       36.16       93.48     45.97 o
 -10  16   7        4.69       26.97     45.59 o
  -9  16   7       92.40      106.43     54.60 o
  -8  16   7       19.63       67.88     55.14 o
  -7  16   7       22.55       51.10     55.59 o
  -6  16   7       27.51       62.69     44.66 o
  -5  16   7      227.28      209.36     56.69 o
  -4  16   7       28.82       23.98     44.98 o
  -3  16   7       13.95       59.61     43.20 o
  -2  16   7      457.96      459.54     43.36 o
  -1  16   7      293.73      301.90     38.90 o
   0  16   7      527.08      482.62     40.05 o
   1  16   7      211.96      257.23     35.27 o
   2  16   7      113.98      127.20     36.24 o
   3  16   7      379.85      479.36     40.71 o
   4  16   7      815.01      875.23     38.94 o
   5  16   7       61.27       89.89     36.20 o
   6  16   7       19.82       76.49     34.28 o
   7  16   7        5.81       32.30     41.43 o
   8  16   7       18.22       70.20     41.90 o
   9  16   7       47.99       53.10     45.83 o
  -9  17   7       48.59      130.63     68.54 o
  -8  17   7        3.66       38.78     54.11 o
  -7  17   7       80.47       41.80     53.48 o
  -6  17   7       59.74       53.78     55.99 o
  -5  17   7      110.11      130.24     47.21 o
  -4  17   7      120.43      185.40     50.84 o
  -3  17   7      616.06      543.32     51.58 o
  -2  17   7        4.39       44.58     44.71 o
  -1  17   7        7.35       30.51     40.90 o
   0  17   7       86.79       86.91     38.69 o
   1  17   7        1.54       41.07     35.37 o
   2  17   7       51.01       98.26     35.88 o
   3  17   7        8.46       82.52     35.52 o
   4  17   7       15.14       33.21     33.64 o
   5  17   7      109.42      124.80     39.73 o
   6  17   7       49.49       69.50     39.14 o
   7  17   7        0.18       23.76     38.15 o
   8  17   7       72.19       79.79     46.02 o
   9  17   7       11.23       25.66     39.76 o
  -9  18   7       30.42       54.23     47.47 o
  -8  18   7        6.51      -42.77     46.15 o
  -7  18   7       28.22       54.69     54.89 o
  -6  18   7       54.26       88.26     44.85 o
  -5  18   7       15.80       61.94     48.93 o
  -4  18   7       35.05       77.59     43.94 o
  -3  18   7      217.59      187.60     44.05 o
  -2  18   7      223.94      243.85     47.67 o
  -1  18   7      327.80      390.17     37.18 o
   0  18   7       91.34      120.76     36.93 o
   1  18   7      108.20       86.57     39.44 o
   2  18   7      219.95      190.92     37.33 o
   3  18   7      152.32      157.79     39.92 o
   4  18   7        2.20       63.89     39.37 o
   5  18   7       49.54       68.95     42.22 o
   6  18   7       11.07       38.99     42.29 o
   7  18   7       95.91      107.26     45.37 o
   8  18   7       52.17       34.66     39.43 o
  -8  19   7       27.33       17.61     54.49 o
  -7  19   7       63.16      142.76     46.34 o
  -6  19   7       16.23       17.51     55.30 o
  -5  19   7       43.52       95.24     43.65 o
  -4  19   7       40.21       62.87     46.92 o
  -3  19   7      281.17      245.39     49.92 o
  -2  19   7     1122.18     1085.03     46.74 o
  -1  19   7        7.03       28.09     36.88 o
   0  19   7       25.03       81.61     34.48 o
   1  19   7       26.32       88.63     35.54 o
   2  19   7     1004.60      958.20     41.89 o
   3  19   7       91.67      144.62     37.19 o
   4  19   7        0.16       32.18     41.71 o
   5  19   7      349.11      334.78     41.81 o
   6  19   7      145.59      119.87     39.41 o
   7  19   7       67.35      128.98     46.77 o
   8  19   7       40.80       53.09     48.19 o
  -8  20   7       15.60       82.23     56.11 o
  -7  20   7        0.49        6.91     55.32 o
  -6  20   7       85.20       86.50     57.49 o
  -5  20   7       38.81       14.10     56.04 o
  -4  20   7       50.15       49.30     56.68 o
  -3  20   7       93.52       66.61     49.87 o
  -2  20   7        4.58       36.02     47.00 o
  -1  20   7       66.57       33.84     37.65 o
   0  20   7        0.23       63.55     38.93 o
   1  20   7       10.00       24.80     39.74 o
   2  20   7       19.22       68.27     38.90 o
   3  20   7       19.08       65.39     45.70 o
   4  20   7        2.77       29.03     42.33 o
   5  20   7       47.82       96.72     42.59 o
   6  20   7        1.89       25.84     43.65 o
   7  20   7        0.09       40.04     42.92 o
  -7  21   7       39.46       85.02     58.91 o
  -6  21   7        0.21       23.41     58.91 o
  -5  21   7        3.74       73.53     58.42 o
  -4  21   7       88.29      135.07     57.07 o
  -3  21   7       65.58       63.22     41.11 o
  -2  21   7      148.73      119.06     42.25 o
  -1  21   7       53.12       76.99     38.24 o
   0  21   7       20.57       24.53     40.10 o
   1  21   7       83.64      105.97     37.80 o
   2  21   7       49.24      125.91     42.49 o
   3  21   7        2.08       13.52     42.08 o
   4  21   7      236.24      182.73     44.57 o
   5  21   7      112.40      121.93     44.30 o
   6  21   7        3.14       47.87     42.46 o
  -6  22   7       38.76       87.13     74.17 o
  -5  22   7       22.01       50.34     60.11 o
  -4  22   7       56.81       58.44     52.24 o
  -3  22   7        8.98       64.92     53.14 o
  -2  22   7       69.91      107.27     43.85 o
  -1  22   7       86.33      133.17     39.48 o
   0  22   7        2.88       62.25     40.05 o
   1  22   7        9.65       76.49     39.56 o
   2  22   7      101.50       99.24     41.94 o
   3  22   7       26.17       32.91     42.51 o
   4  22   7       16.79       77.97     44.44 o
   5  22   7        7.34       30.84     44.79 o
  -5  23   7        0.73       66.42     60.35 o
  -4  23   7        1.92       37.26     52.58 o
  -3  23   7       57.65      114.71     48.84 o
  -2  23   7       15.98       97.44     42.05 o
  -1  23   7       30.61       53.84     41.84 o
   0  23   7       16.04       36.04     42.23 o
   1  23   7        8.29       42.53     39.43 o
   2  23   7      113.96      102.63     42.33 o
   3  23   7      167.57      173.72     44.21 o
   4  23   7      129.04       71.32     46.58 o
  -3  24   7        3.28       63.41     50.55 o
  -2  24   7        0.80       48.63     42.39 o
  -1  24   7        0.22       45.44     43.19 o
   0  24   7      151.96      133.22     41.28 o
   1  24   7       18.19       53.08     44.62 o
   2  24   7       32.39       56.74     46.82 o
 -13   0   8       59.29      113.33     63.83 o
 -12   0   8       24.36       56.62     54.66 o
 -11   0   8        2.01      115.00     56.92 o
 -10   0   8     1662.07     1396.75     58.40 o
  -9   0   8      840.02      962.52     55.13 o
  -8   0   8      895.21      763.59     59.36 o
  -7   0   8     1324.98     1369.35     58.34 o
  -6   0   8     1929.04     2395.80     59.95 o
  -5   0   8      432.18      373.95     51.10 o
  -4   0   8     5627.87     6005.16     66.46 o
  -3   0   8      919.46     1035.08     65.35 o
  -2   0   8     5692.58     5578.96     76.81 o
  -1   0   8     1862.24     2088.01     70.46 o
   0   0   8     1011.42     1061.36     67.47 o
   1   0   8    24724.38    21908.61    144.06 o
   2   0   8    31050.69    33198.38    329.39 o
   3   0   8     1312.88     1367.89     54.91 o
   4   0   8     1475.90     1603.69     51.47 o
   5   0   8       18.79       35.31     47.33 o
   6   0   8     1239.09     1306.53     55.60 o
   7   0   8       84.81      150.23     46.10 o
   8   0   8       48.73       89.19     48.36 o
   9   0   8       21.30      105.61     43.40 o
  10   0   8       12.15       79.06     56.87 o
  11   0   8      218.12      224.20     48.98 o
  12   0   8      138.50      181.70     54.61 o
 -13   1   8        0.02       89.70     44.16 o
 -12   1   8       32.10       62.74     39.93 o
 -11   1   8      255.95      237.99     40.26 o
 -10   1   8        1.42       -7.53     37.89 o
  -9   1   8       16.88       93.04     36.95 o
  -8   1   8       28.49       83.45     38.69 o
  -7   1   8      106.01      123.14     37.12 o
  -6   1   8     1130.74     1022.55     36.19 o
  -5   1   8     1899.92     1626.33     40.52 o
  -4   1   8     1049.64     1170.42     42.11 o
  -3   1   8     3458.43     4059.11     60.83 o
  -2   1   8     3704.81     3862.17     50.85 o
  -1   1   8     2118.18     2153.20     51.87 o
   0   1   8     2089.66     1953.50     50.52 o
   1   1   8     2329.20     2460.07     45.62 o
   2   1   8    17027.26    17877.70    109.58 o
   3   1   8     3327.62     2753.78     39.63 o
   4   1   8      212.78      226.87     34.43 o
   5   1   8     1138.00     1147.43     35.03 o
   6   1   8      764.64      817.84     33.00 o
   7   1   8      404.95      396.17     31.55 o
   8   1   8        9.65       67.18     30.28 o
   9   1   8       46.31       67.11     31.42 o
  10   1   8       59.05       56.69     33.52 o
  11   1   8       74.70       92.06     36.28 o
  12   1   8       28.69       92.79     35.62 o
 -13   2   8       75.51       61.23     43.15 o
 -12   2   8        1.74       71.72     41.72 o
 -11   2   8       34.07       28.74     41.34 o
 -10   2   8      944.32      937.97     40.67 o
  -9   2   8        5.99       16.77     33.73 o
  -8   2   8     1897.30     1826.56     37.54 o
  -7   2   8        3.49       52.66     33.82 o
  -6   2   8      142.86      156.12     33.25 o
  -5   2   8        0.71       24.93     37.00 o
  -4   2   8     4206.05     4476.80     55.58 o
  -3   2   8      904.01     1227.57     39.09 o
  -2   2   8       21.34       72.23     46.32 o
  -1   2   8      124.51      106.11     46.70 o
   0   2   8      138.11      160.11     44.11 o
   1   2   8     1632.61     1689.76     43.94 o
   2   2   8     1074.80     1153.82     38.53 o
   3   2   8       20.81       86.70     34.83 o
   4   2   8     2753.81     2882.48     39.48 o
   5   2   8      203.59      256.20     32.14 o
   6   2   8       82.84      113.89     31.59 o
   7   2   8      506.97      524.10     33.20 o
   8   2   8      109.17      138.86     33.42 o
   9   2   8       13.61       49.92     31.45 o
  10   2   8        3.47       67.03     32.81 o
  11   2   8      133.21      116.41     33.33 o
  12   2   8      174.85      171.79     35.93 o
 -13   3   8        0.07       20.57     43.11 o
 -12   3   8       60.01       71.59     36.58 o
 -11   3   8      391.29      353.69     33.17 o
 -10   3   8       14.79       44.84     35.69 o
  -9   3   8      177.71      204.51     37.65 o
  -8   3   8      535.37      450.02     35.66 o
  -7   3   8        0.01       50.65     35.56 o
  -6   3   8        7.61       73.69     38.05 o
  -5   3   8        7.30       38.74     35.22 o
  -4   3   8    16962.13    15692.20    123.55 o
  -3   3   8     2038.91     2196.08     42.22 o
  -2   3   8      749.74      918.72     49.70 o
  -1   3   8        4.14       22.12     41.04 o
   0   3   8       23.66       38.14     39.78 o
   1   3   8       10.48       64.28     41.23 o
   2   3   8     1357.00     1373.25     39.90 o
   3   3   8     4744.08     4448.12     44.27 o
   4   3   8      628.73      619.53     34.80 o
   5   3   8      745.54      780.84     34.50 o
   6   3   8      282.95      399.92     33.43 o
   7   3   8     1003.79      954.52     35.07 o
   8   3   8        3.15       88.28     30.64 o
   9   3   8        4.09       29.11     31.96 o
  10   3   8       47.83       70.29     33.53 o
  11   3   8      249.67      244.02     36.79 o
  12   3   8       33.40       41.59     35.59 o
 -13   4   8        0.07       34.82     42.86 o
 -12   4   8        0.16       -0.58     40.36 o
 -11   4   8      216.87      165.42     41.00 o
 -10   4   8       50.52      118.41     40.01 o
  -9   4   8      380.51      341.27     39.51 o
  -8   4   8      329.96      354.90     36.57 o
  -7   4   8        0.66       37.92     35.70 o
  -6   4   8     1311.03     1030.32     38.84 o
  -5   4   8       11.46       35.55     44.31 o
  -4   4   8     1634.32     1766.74     46.82 o
  -3   4   8      175.08      142.95     37.47 o
  -2   4   8      263.56      258.65     42.93 o
  -1   4   8      103.94       80.40     40.93 o
   0   4   8     1266.29     1186.55     41.85 o
   1   4   8     2022.03     1613.50     41.68 o
   2   4   8    19163.57    19335.21     94.67 o
   3   4   8        0.07        2.56     35.14 o
   4   4   8        0.05       75.51     33.47 o
   5   4   8       49.36       63.81     33.84 o
   6   4   8       21.22       91.64     34.43 o
   7   4   8      207.06      238.68     32.50 o
   8   4   8        1.92        6.73     33.22 o
   9   4   8       58.69       81.66     31.02 o
  10   4   8      136.78      135.51     31.91 o
  11   4   8        0.00       81.92     35.93 o
  12   4   8        3.86        3.23     35.21 o
 -12   5   8        0.07       49.67     46.94 o
 -11   5   8        5.86       13.15     45.62 o
 -10   5   8       73.36      107.16     45.54 o
  -9   5   8       32.10      112.67     36.42 o
  -8   5   8     1131.25     1158.04     35.40 o
  -7   5   8      389.50      378.12     34.17 o
  -6   5   8      464.60      500.85     36.53 o
  -5   5   8      304.92      298.50     37.25 o
  -4   5   8        0.36       64.57     46.14 o
  -3   5   8      424.46      329.40     42.88 o
  -2   5   8     3203.52     3563.97     51.83 o
  -1   5   8     3667.17     3576.48     58.55 o
   0   5   8      717.67      692.10     41.72 o
   1   5   8     4733.04     4757.57     47.35 o
   2   5   8     2925.49     2858.80     42.32 o
   3   5   8      340.01      392.68     34.55 o
   4   5   8      123.54      207.01     31.60 o
   5   5   8      924.86      987.24     34.35 o
   6   5   8      168.87      150.18     35.53 o
   7   5   8       51.06       35.07     33.72 o
   8   5   8       34.73      101.14     32.66 o
   9   5   8       49.05       67.79     33.29 o
  10   5   8       56.38      101.39     34.21 o
  11   5   8       18.14       62.95     34.62 o
  12   5   8        1.48       55.78     35.91 o
 -12   6   8       49.91       39.19     43.37 o
 -11   6   8      110.47      145.19     45.95 o
 -10   6   8      219.18      191.29     39.98 o
  -9   6   8       85.27      119.13     36.39 o
  -8   6   8      989.50      956.63     37.19 o
  -7   6   8       16.22        8.96     36.81 o
  -6   6   8      742.04      742.19     37.86 o
  -5   6   8      334.79      356.02     37.11 o
  -4   6   8    15399.11    14713.26     71.67 o
  -3   6   8     2326.52     2240.04     49.64 o
  -2   6   8       73.37      135.86     42.64 o
  -1   6   8     6257.22     7006.61     71.25 o
   0   6   8     9028.62     8817.25     96.03 o
   1   6   8     1777.62     1796.58     39.93 o
   2   6   8      554.17      432.44     36.39 o
   3   6   8    17077.13    15592.12     75.96 o
   4   6   8     1103.75     1097.73     35.25 o
   5   6   8     1417.59     1408.13     36.52 o
   6   6   8       12.49       47.17     34.04 o
   7   6   8     3045.17     2812.37     37.86 o
   8   6   8      546.98      529.56     33.80 o
   9   6   8      701.94      683.24     32.77 o
  10   6   8       48.83       79.14     35.00 o
  11   6   8      320.93      284.91     35.56 o
  12   6   8      185.92      190.15     38.62 o
 -12   7   8        4.67       26.07     52.51 o
 -11   7   8        0.59       74.14     44.42 o
 -10   7   8        4.27       85.48     41.87 o
  -9   7   8       16.17       33.77     37.52 o
  -8   7   8      122.68      150.10     39.74 o
  -7   7   8      221.71      228.30     35.91 o
  -6   7   8       69.98       96.46     38.62 o
  -5   7   8      202.18      241.43     36.30 o
  -4   7   8       13.50       34.01     39.18 o
  -3   7   8      732.63      756.78     45.94 o
  -2   7   8     2846.95     2685.88     45.79 o
  -1   7   8     1885.73     2346.95     46.34 o
   0   7   8      862.35      955.90     46.24 o
   1   7   8      208.71      174.64     38.15 o
   2   7   8        1.43       23.91     35.49 o
   3   7   8      181.40      286.41     33.23 o
   4   7   8     2626.32     2553.59     37.22 o
   5   7   8      375.75      377.64     34.89 o
   6   7   8     1252.50     1270.25     37.42 o
   7   7   8      926.69      898.37     34.09 o
   8   7   8      647.32      584.09     38.30 o
   9   7   8        6.07       77.04     35.73 o
  10   7   8       34.03       91.72     35.93 o
  11   7   8       20.38       29.69     39.44 o
 -12   8   8       43.58       13.97     51.54 o
 -11   8   8        0.94       38.02     45.77 o
 -10   8   8        1.20       43.02     44.05 o
  -9   8   8      357.26      414.61     45.34 o
  -8   8   8       22.67       92.43     41.78 o
  -7   8   8        4.42       52.42     36.24 o
  -6   8   8       10.70       34.94     41.40 o
  -5   8   8     1128.08     1159.23     40.26 o
  -4   8   8      175.74      164.63     43.29 o
  -3   8   8      565.93      605.40     38.50 o
  -2   8   8     6572.24     6657.75     53.61 o
  -1   8   8     2950.74     3222.10     45.72 o
   0   8   8     9787.09     9986.33     90.33 o
   1   8   8      157.16      117.49     39.39 o
   2   8   8     2078.04     1770.57     38.47 o
   3   8   8     2753.29     2719.38     40.33 o
   4   8   8      150.16      163.21     32.84 o
   5   8   8       82.71      139.26     35.35 o
   6   8   8     4987.03     4763.98     42.72 o
   7   8   8        8.72       38.60     32.11 o
   8   8   8      290.67      245.31     36.52 o
   9   8   8      442.69      407.15     35.41 o
  10   8   8       25.01       71.75     40.17 o
  11   8   8       27.58       60.86     43.03 o
 -12   9   8       94.42      118.51     55.74 o
 -11   9   8       17.74       37.08     53.90 o
 -10   9   8       23.22      101.73     38.63 o
  -9   9   8       30.78       44.45     32.28 o
  -8   9   8      903.98      975.72     36.66 o
  -7   9   8      209.96      220.21     37.09 o
  -6   9   8      753.16      713.87     42.42 o
  -5   9   8      881.30      738.08     36.10 o
  -4   9   8       60.09      109.42     41.88 o
  -3   9   8      804.50      689.44     45.19 o
  -2   9   8       25.13       48.17     40.86 o
  -1   9   8       12.40       30.29     36.55 o
   0   9   8     3277.49     3147.11     44.77 o
   1   9   8      163.68      168.43     38.29 o
   2   9   8      713.09      552.71     36.71 o
   3   9   8      349.29      294.16     35.44 o
   4   9   8       32.88       98.85     35.41 o
   5   9   8     1658.60     1578.60     40.42 o
   6   9   8      156.08      198.92     37.26 o
   7   9   8      485.23      488.07     40.61 o
   8   9   8      130.79      173.53     34.61 o
   9   9   8      400.86      363.14     37.49 o
  10   9   8       16.52       78.04     38.14 o
  11   9   8      329.65      291.48     38.28 o
 -12  10   8        4.22        5.37     50.76 o
 -11  10   8       13.27       33.60     52.15 o
 -10  10   8        0.15       -5.72     49.40 o
  -9  10   8       37.18       27.57     39.94 o
  -8  10   8      496.16      519.56     41.20 o
  -7  10   8        1.04       51.47     41.54 o
  -6  10   8       95.01       82.48     41.16 o
  -5  10   8       65.23      158.07     37.89 o
  -4  10   8     2632.21     2431.36     43.23 o
  -3  10   8      850.50      825.21     46.58 o
  -2  10   8       57.23       63.11     38.87 o
  -1  10   8     1713.52     1655.16     40.89 o
   0  10   8     1054.48      865.48     39.68 o
   1  10   8      231.93      275.95     36.34 o
   2  10   8      991.07      962.39     40.60 o
   3  10   8      845.80      751.82     40.05 o
   4  10   8      136.65      138.04     35.43 o
   5  10   8      687.76      739.89     36.27 o
   6  10   8     1515.56     1338.26     35.83 o
   7  10   8       57.85       44.32     35.07 o
   8  10   8      100.39      106.72     37.59 o
   9  10   8      288.66      292.86     40.14 o
  10  10   8        7.51       17.16     38.73 o
  11  10   8       31.61       49.74     39.29 o
 -11  11   8       14.79       18.19     48.96 o
 -10  11   8       56.45       89.48     51.36 o
  -9  11   8       13.90       48.19     38.02 o
  -8  11   8      290.88      307.85     38.82 o
  -7  11   8       93.68      115.48     41.76 o
  -6  11   8     3337.44     3285.70     56.24 o
  -5  11   8      199.43      171.52     37.33 o
  -4  11   8       13.51       68.33     33.88 o
  -3  11   8     1029.02     1038.81     44.88 o
  -2  11   8     2236.92     2030.37     47.94 o
  -1  11   8      407.75      397.80     39.57 o
   0  11   8      302.71      235.91     37.14 o
   1  11   8     2564.38     2362.51     41.48 o
   2  11   8      259.55      398.87     36.65 o
   3  11   8     1000.67      923.49     40.49 o
   4  11   8     2109.32     1809.94     40.43 o
   5  11   8      530.19      507.44     35.94 o
   6  11   8      167.79      202.54     34.03 o
   7  11   8       19.87       82.95     33.93 o
   8  11   8       17.84       43.33     36.39 o
   9  11   8      468.44      444.72     35.51 o
  10  11   8        6.49      109.07     39.53 o
  11  11   8      112.67      118.64     44.61 o
 -11  12   8        1.68       36.53     49.96 o
 -10  12   8       76.20       88.10     52.13 o
  -9  12   8       96.90      101.53     43.55 o
  -8  12   8       13.75       77.31     49.37 o
  -7  12   8       37.89       58.60     40.06 o
  -6  12   8     2688.73     2647.30     51.90 o
  -5  12   8       62.91       65.83     39.55 o
  -4  12   8      726.02      733.24     36.81 o
  -3  12   8       15.10       47.58     41.99 o
  -2  12   8       79.77      104.06     42.12 o
  -1  12   8     1773.26     1723.48     41.52 o
   0  12   8        4.81       78.22     37.06 o
   1  12   8       27.68      102.20     35.88 o
   2  12   8      504.51      503.83     38.12 o
   3  12   8      608.91      586.32     36.40 o
   4  12   8      463.84      403.65     36.28 o
   5  12   8      247.50      243.03     36.16 o
   6  12   8       33.99       50.45     33.23 o
   7  12   8       26.99       36.75     32.64 o
   8  12   8       35.88       97.39     37.96 o
   9  12   8        1.62       28.52     41.12 o
  10  12   8        4.41       10.03     42.66 o
 -11  13   8        5.30       22.65     55.01 o
 -10  13   8        6.84        1.44     50.07 o
  -9  13   8        3.82        5.40     47.78 o
  -8  13   8       48.13       93.12     50.43 o
  -7  13   8       16.90        7.17     46.56 o
  -6  13   8      170.70      153.58     46.25 o
  -5  13   8      363.15      363.30     37.51 o
  -4  13   8       52.23       45.58     42.26 o
  -3  13   8       11.36       43.68     39.97 o
  -2  13   8        3.90       65.47     41.91 o
  -1  13   8        1.11       43.34     36.45 o
   0  13   8      428.97      405.14     36.31 o
   1  13   8      298.81      285.42     35.87 o
   2  13   8       20.48       85.17     35.40 o
   3  13   8      531.43      489.61     36.41 o
   4  13   8       31.95       43.95     36.01 o
   5  13   8      200.52      127.37     36.01 o
   6  13   8       68.88      125.62     38.66 o
   7  13   8       53.91       79.56     40.35 o
   8  13   8       10.35       32.11     35.84 o
   9  13   8       18.02      -14.29     38.55 o
  10  13   8        5.14       87.78     42.17 o
 -10  14   8       46.44       92.65     52.29 o
  -9  14   8      330.42      330.21     53.54 o
  -8  14   8       13.21       20.36     49.08 o
  -7  14   8       52.90       72.99     37.71 o
  -6  14   8       82.72      143.66     43.43 o
  -5  14   8     1175.68     1022.10     47.96 o
  -4  14   8       81.29      105.61     47.96 o
  -3  14   8     1374.20     1193.79     44.97 o
  -2  14   8      799.57      711.72     42.87 o
  -1  14   8        5.32       41.12     37.35 o
   0  14   8       69.91      138.88     37.33 o
   1  14   8      594.09      579.19     37.68 o
   2  14   8        0.03       24.91     36.87 o
   3  14   8      503.21      446.09     37.29 o
   4  14   8      273.88      162.41     36.24 o
   5  14   8      376.77      412.32     36.18 o
   6  14   8       35.90       64.91     36.48 o
   7  14   8        1.79       64.09     34.90 o
   8  14   8      101.59      137.41     36.11 o
   9  14   8       15.28       48.86     38.05 o
  10  14   8       40.31       31.11     46.77 o
 -10  15   8       29.58      121.26     55.35 o
  -9  15   8        0.04       61.59     53.26 o
  -8  15   8       34.77       59.45     53.20 o
  -7  15   8       22.82       65.11     46.25 o
  -6  15   8      464.34      536.71     38.91 o
  -5  15   8       25.83       71.43     42.94 o
  -4  15   8      189.37      198.27     51.50 o
  -3  15   8       40.45      118.80     47.30 o
  -2  15   8     2521.24     2417.19     48.11 o
  -1  15   8      979.66      880.90     37.68 o
   0  15   8       26.94       17.58     34.89 o
   1  15   8      195.86      281.71     37.41 o
   2  15   8     1536.12     1473.46     39.40 o
   3  15   8      270.49      232.86     35.70 o
   4  15   8        9.70       37.21     34.86 o
   5  15   8      213.16      305.89     39.74 o
   6  15   8       59.06       88.89     35.81 o
   7  15   8      191.26      155.02     35.11 o
   8  15   8        0.12       43.08     41.92 o
   9  15   8      172.49      172.03     39.18 o
 -10  16   8       22.99       92.98     44.17 o
  -9  16   8       37.05       11.69     51.72 o
  -8  16   8        0.52       77.03     56.07 o
  -7  16   8       14.43       32.42     59.96 o
  -6  16   8        0.07       54.12     41.00 o
  -5  16   8      154.82      172.03     48.07 o
  -4  16   8        3.69       16.91     42.89 o
  -3  16   8      325.97      362.97     42.12 o
  -2  16   8      151.48      130.34     42.83 o
  -1  16   8       98.45      107.14     36.06 o
   0  16   8      827.00      912.97     38.90 o
   1  16   8       56.44      120.21     36.48 o
   2  16   8        5.53       53.53     36.20 o
   3  16   8      203.25      266.33     35.94 o
   4  16   8       62.60      130.48     36.33 o
   5  16   8     1060.62     1034.68     42.53 o
   6  16   8       13.90       68.22     36.59 o
   7  16   8        5.72      -14.67     36.93 o
   8  16   8        3.82       24.29     44.41 o
   9  16   8       24.56       37.07     38.76 o
  -9  17   8        2.41       65.62     58.57 o
  -8  17   8      164.43      180.64     57.05 o
  -7  17   8       55.32       56.13     62.23 o
  -6  17   8       20.64       24.45     49.61 o
  -5  17   8        0.47       69.53     44.00 o
  -4  17   8      162.25      226.21     48.89 o
  -3  17   8        0.35       32.83     49.59 o
  -2  17   8      230.96      180.35     41.51 o
  -1  17   8       11.23       29.40     37.02 o
   0  17   8       42.76       17.70     36.31 o
   1  17   8       68.22      113.31     38.80 o
   2  17   8        0.14       62.50     36.37 o
   3  17   8       45.15       41.03     36.46 o
   4  17   8        0.14       21.99     35.24 o
   5  17   8      115.81      179.08     37.97 o
   6  17   8        3.42       40.23     39.70 o
   7  17   8        1.68       48.20     42.36 o
   8  17   8       33.08       33.71     40.26 o
  -9  18   8        3.68        8.27     48.05 o
  -8  18   8        6.45       24.79     45.61 o
  -7  18   8        8.33       56.34     69.32 o
  -6  18   8       23.95       59.14     52.97 o
  -5  18   8        0.46       76.77     57.79 o
  -4  18   8       75.95      136.45     51.23 o
  -3  18   8      397.83      385.26     42.17 o
  -2  18   8      284.70      298.05     42.04 o
  -1  18   8      147.24      227.68     37.49 o
   0  18   8       17.75       74.04     37.59 o
   1  18   8       38.25       89.07     38.32 o
   2  18   8      348.82      423.86     40.83 o
   3  18   8      235.48      275.45     37.15 o
   4  18   8      167.74      162.79     40.27 o
   5  18   8        6.93       34.61     41.29 o
   6  18   8       77.13       74.51     41.89 o
   7  18   8       59.89       -5.35     42.96 o
   8  18   8       36.65       54.96     48.05 o
  -8  19   8       11.54       49.54     59.96 o
  -7  19   8       47.52       97.02     53.94 o
  -6  19   8       92.21       92.12     48.25 o
  -5  19   8        0.00       32.33     58.62 o
  -4  19   8        0.28      -35.76     40.76 o
  -3  19   8        0.99       19.24     41.03 o
  -2  19   8      150.25      167.94     42.65 o
  -1  19   8       54.35       71.12     36.99 o
   0  19   8       51.37       59.75     36.07 o
   1  19   8       75.52      115.78     37.42 o
   2  19   8       13.37       21.48     36.37 o
   3  19   8       14.44       47.55     38.39 o
   4  19   8       47.98       99.45     40.72 o
   5  19   8       23.51       67.07     41.61 o
   6  19   8        2.14       62.23     45.16 o
   7  19   8        3.77       41.60     48.21 o
  -7  20   8        0.94       55.07     48.89 o
  -6  20   8       12.72       25.59     59.84 o
  -5  20   8       27.77      104.12     53.58 o
  -4  20   8      184.38      250.93     57.33 o
  -3  20   8        4.95       76.67     44.75 o
  -2  20   8        3.55       28.90     37.96 o
  -1  20   8      234.94      222.00     36.64 o
   0  20   8      319.65      336.41     37.93 o
   1  20   8      105.04      121.74     38.96 o
   2  20   8       16.70       53.79     40.15 o
   3  20   8      239.59      260.72     37.81 o
   4  20   8        0.33       39.33     42.76 o
   5  20   8      142.80      153.99     41.92 o
   6  20   8        0.23       55.00     45.98 o
   7  20   8      173.85      119.58     44.20 o
  -7  21   8        4.64       32.45     62.06 o
  -6  21   8        1.12       34.00     56.22 o
  -5  21   8        4.06       54.19     60.32 o
  -4  21   8      226.24      226.46     49.43 o
  -3  21   8       58.84       92.80     42.81 o
  -2  21   8        6.67       28.28     38.38 o
  -1  21   8       21.03       50.67     38.87 o
   0  21   8        0.29       27.43     38.05 o
   1  21   8      166.49      177.89     37.13 o
   2  21   8       10.83       87.62     39.62 o
   3  21   8        1.72       14.54     42.75 o
   4  21   8       25.59      109.10     43.36 o
   5  21   8       48.83       70.12     45.34 o
   6  21   8        0.03      112.46     45.47 o
  -6  22   8        0.38       46.97     52.31 o
  -5  22   8       82.95       24.90     59.27 o
  -4  22   8        1.01       27.39     45.96 o
  -3  22   8       30.42       69.21     45.73 o
  -2  22   8       18.74       35.11     39.43 o
  -1  22   8       21.10       59.66     40.72 o
   0  22   8       24.35       40.64     38.53 o
   1  22   8       48.57       40.60     39.95 o
   2  22   8       80.62       63.08     43.40 o
   3  22   8        0.03       53.74     42.87 o
   4  22   8       13.59       34.59     44.65 o
   5  22   8        4.46       -8.36     46.13 o
  -4  23   8       90.78       99.70     45.94 o
  -3  23   8       52.16       62.15     44.73 o
  -2  23   8      193.45      178.77     41.18 o
  -1  23   8        0.21       59.55     42.25 o
   0  23   8       18.65       41.22     40.45 o
   1  23   8      136.33       96.96     42.35 o
   2  23   8       37.34       94.35     43.89 o
   3  23   8       57.30       20.16     44.49 o
   4  23   8        4.32       45.42     46.66 o
  -3  24   8        2.19       46.10     45.66 o
  -2  24   8        9.93       33.54     41.64 o
  -1  24   8        3.41       51.19     45.34 o
   0  24   8        5.38       21.41     41.97 o
   1  24   8        2.30       21.17     41.68 o
   2  24   8        1.21       29.72     46.90 o
 -13   1   9        0.16       27.37     42.19 o
 -12   1   9       10.03       31.41     39.58 o
 -11   1   9      443.50      420.37     37.69 o
 -10   1   9        3.65       50.02     38.80 o
  -9   1   9      465.19      429.87     38.13 o
  -8   1   9     1916.91     2043.46     46.99 o
  -7   1   9      356.96      348.13     34.90 o
  -6   1   9       54.23       77.48     34.06 o
  -5   1   9      312.38      351.09     34.02 o
  -4   1   9     3183.86     3764.87     44.20 o
  -3   1   9     1641.77     1745.63     43.49 o
  -2   1   9    21450.53    21318.47    103.44 o
  -1   1   9       10.14       25.10     40.49 o
   0   1   9      915.07     1074.34     41.95 o
   1   1   9     1533.71     1390.54     42.82 o
   2   1   9     8112.00     8252.75     51.62 o
   3   1   9       12.26       37.79     35.58 o
   4   1   9     1415.39     1403.44     35.40 o
   5   1   9        6.31       33.43     31.70 o
   6   1   9       74.71      128.64     34.52 o
   7   1   9      369.28      398.91     32.59 o
   8   1   9       32.54       45.80     31.97 o
   9   1   9        0.16       38.71     30.92 o
  10   1   9       70.75      107.50     34.87 o
  11   1   9       45.68       79.50     35.22 o
  12   1   9        1.51       58.10     34.94 o
 -13   2   9       35.70      106.61     42.94 o
 -12   2   9       39.59       35.69     39.36 o
 -11   2   9      116.88      121.50     37.98 o
 -10   2   9       73.52      106.19     34.52 o
  -9   2   9      145.09      166.10     34.97 o
  -8   2   9      687.79      594.15     36.27 o
  -7   2   9      443.51      465.02     35.57 o
  -6   2   9       13.44       94.06     35.85 o
  -5   2   9      633.39      816.90     34.83 o
  -4   2   9      428.06      519.71     38.74 o
  -3   2   9     1776.31     1830.85     47.50 o
  -2   2   9     3948.57     4431.79     49.01 o
  -1   2   9      724.87      885.93     42.88 o
   0   2   9        2.61       38.41     39.89 o
   1   2   9     5547.68     4602.69     46.81 o
   2   2   9     3990.78     3200.55     41.73 o
   3   2   9    11632.05    11344.39     80.70 o
   4   2   9    12101.12    12242.83     91.24 o
   5   2   9      232.58      191.17     33.14 o
   6   2   9      432.87      416.76     34.04 o
   7   2   9      795.69      770.16     33.20 o
   8   2   9      635.48      574.80     33.92 o
   9   2   9       77.75       65.57     33.35 o
  10   2   9        0.30       21.50     32.90 o
  11   2   9       21.12       89.43     33.18 o
  12   2   9      157.12      141.39     35.97 o
 -13   3   9        0.18       39.18     42.84 o
 -12   3   9       10.79       54.54     39.21 o
 -11   3   9        1.32       58.23     37.55 o
 -10   3   9       36.38       41.55     40.22 o
  -9   3   9       14.14       11.14     38.77 o
  -8   3   9      309.56      251.28     36.51 o
  -7   3   9      126.98       94.99     34.09 o
  -6   3   9     4501.75     4486.79     44.33 o
  -5   3   9      618.62      749.35     41.88 o
  -4   3   9     2110.18     2025.82     41.56 o
  -3   3   9        3.37        8.49     36.47 o
  -2   3   9     2186.59     2371.62     49.81 o
  -1   3   9     7338.70     7049.34     57.78 o
   0   3   9      837.74      839.77     42.22 o
   1   3   9      359.85      392.13     39.99 o
   2   3   9     1310.25     1311.02     39.33 o
   3   3   9     6843.75     6496.52     63.33 o
   4   3   9      162.24      178.85     32.91 o
   5   3   9      323.37      287.78     33.36 o
   6   3   9     1226.97     1288.21     34.16 o
   7   3   9      347.86      396.60     33.91 o
   8   3   9       74.02      113.75     32.55 o
   9   3   9       86.33      103.89     33.23 o
  10   3   9       49.02       84.64     34.10 o
  11   3   9        2.26        7.66     33.06 o
  12   3   9       40.49       90.80     38.37 o
 -13   4   9        5.29      -18.56     41.27 o
 -12   4   9       13.39       63.16     38.75 o
 -11   4   9        1.33       15.49     39.52 o
 -10   4   9      397.16      417.37     42.20 o
  -9   4   9       11.98        5.75     37.99 o
  -8   4   9      100.60      132.22     38.56 o
  -7   4   9       45.30       85.58     38.73 o
  -6   4   9      237.77      165.53     37.80 o
  -5   4   9      177.29      186.38     37.19 o
  -4   4   9        0.48       17.43     37.90 o
  -3   4   9     7738.21     6729.26     52.98 o
  -2   4   9     5676.11     5392.55     60.66 o
  -1   4   9      176.20      178.65     41.67 o
   0   4   9     2128.54     2666.88     45.69 o
   1   4   9     3643.12     3759.39     45.60 o
   2   4   9      467.97      503.55     35.24 o
   3   4   9     2275.76     2341.12     38.86 o
   4   4   9      905.68      882.00     34.26 o
   5   4   9      466.60      467.65     33.82 o
   6   4   9        1.23       43.71     33.02 o
   7   4   9       14.96       26.35     33.66 o
   8   4   9      144.06      200.77     32.00 o
   9   4   9       67.12      135.18     33.24 o
  10   4   9       38.05       66.50     32.11 o
  11   4   9       54.13       55.02     33.69 o
  12   4   9      104.34      112.74     36.37 o
 -12   5   9       70.65       60.94     38.73 o
 -11   5   9        3.16      -12.39     40.47 o
 -10   5   9      189.39      176.61     39.23 o
  -9   5   9      167.39      155.23     38.77 o
  -8   5   9      198.30      234.26     36.37 o
  -7   5   9        0.98       17.66     40.48 o
  -6   5   9      136.93      141.85     41.35 o
  -5   5   9        8.03       46.09     35.54 o
  -4   5   9        9.46       21.36     38.89 o
  -3   5   9      612.14      666.74     40.32 o
  -2   5   9     2812.79     2841.33     49.80 o
  -1   5   9     1141.55     1174.70     49.31 o
   0   5   9     2774.14     2975.11     42.89 o
   1   5   9     3950.32     3990.72     45.03 o
   2   5   9     3940.30     4085.02     44.39 o
   3   5   9     1190.73     1004.06     36.08 o
   4   5   9      194.56      168.09     31.17 o
   5   5   9     4278.98     3990.03     57.29 o
   6   5   9      633.68      540.44     33.07 o
   7   5   9      104.96      143.49     32.34 o
   8   5   9        0.15       41.91     30.19 o
   9   5   9       32.05       51.21     31.14 o
  10   5   9      338.15      330.55     31.71 o
  11   5   9       22.27       57.10     33.56 o
  12   5   9        3.75      129.84     39.40 o
 -12   6   9       26.37       52.85     41.60 o
 -11   6   9       14.57       70.03     50.57 o
 -10   6   9       11.59       65.44     45.16 o
  -9   6   9        5.58       57.51     36.03 o
  -8   6   9      262.98      231.60     39.62 o
  -7   6   9       41.09       89.61     34.64 o
  -6   6   9      103.12      125.97     48.20 o
  -5   6   9       16.60        8.25     42.04 o
  -4   6   9        3.98        5.31     39.14 o
  -3   6   9      243.79      342.46     37.86 o
  -2   6   9      363.24      502.62     41.57 o
  -1   6   9      969.95      994.53     48.39 o
   0   6   9      398.35      430.86     41.90 o
   1   6   9       35.22       37.43     37.66 o
   2   6   9      401.16      378.86     35.31 o
   3   6   9       49.62      156.98     35.03 o
   4   6   9      220.13      197.13     33.83 o
   5   6   9      163.61      162.82     33.61 o
   6   6   9       46.97       52.92     30.87 o
   7   6   9       37.06       52.45     33.41 o
   8   6   9       75.94       27.79     33.40 o
   9   6   9       35.08       81.13     34.02 o
  10   6   9      105.92      138.36     34.93 o
  11   6   9       10.89       22.82     35.81 o
 -12   7   9      121.13       48.22     50.30 o
 -11   7   9       47.69       22.46     47.00 o
 -10   7   9      540.49      510.63     42.76 o
  -9   7   9       28.76       62.12     35.08 o
  -8   7   9      121.89      134.19     38.10 o
  -7   7   9     2869.78     2686.16     45.23 o
  -6   7   9     1788.43     1806.59     47.53 o
  -5   7   9      702.40      717.14     43.32 o
  -4   7   9     6016.23     5462.58     53.67 o
  -3   7   9    19997.10    19507.47    245.65 o
  -2   7   9      694.32      728.89     39.57 o
  -1   7   9      806.66      841.85     43.37 o
   0   7   9     3478.86     3249.81     50.91 o
   1   7   9     6136.42     5859.30     50.81 o
   2   7   9       75.00      127.44     34.93 o
   3   7   9      246.76      278.32     33.41 o
   4   7   9      277.17      291.50     33.85 o
   5   7   9     5609.06     5249.21     58.29 o
   6   7   9     9207.96     8724.35     47.27 o
   7   7   9      242.58      291.25     33.72 o
   8   7   9      344.48      352.95     34.42 o
   9   7   9      716.57      659.89     34.05 o
  10   7   9      662.61      571.12     35.57 o
  11   7   9       53.80       82.35     38.49 o
 -12   8   9        4.70       45.75     54.04 o
 -11   8   9        4.53       59.19     54.55 o
 -10   8   9      290.75      329.22     48.87 o
  -9   8   9        0.60       39.50     41.43 o
  -8   8   9      336.95      371.02     35.46 o
  -7   8   9     1307.12     1293.83     37.41 o
  -6   8   9      732.12      741.00     40.63 o
  -5   8   9       20.07       46.14     39.66 o
  -4   8   9      108.47      123.99     43.23 o
  -3   8   9     1614.12     1471.93     45.24 o
  -2   8   9     5150.30     4718.76     49.90 o
  -1   8   9        0.94       12.31     41.23 o
   0   8   9       14.17       51.07     42.93 o
   1   8   9        4.58       43.56     35.18 o
   2   8   9      282.37      363.21     35.96 o
   3   8   9     4937.21     5043.89     41.73 o
   4   8   9      428.15      399.10     33.75 o
   5   8   9       87.36      105.01     32.03 o
   6   8   9     1734.32     1671.75     36.98 o
   7   8   9        0.59       81.63     34.96 o
   8   8   9      193.47      210.70     34.91 o
   9   8   9        1.96       14.31     36.95 o
  10   8   9        0.07      -16.10     39.02 o
  11   8   9        3.52       54.31     39.91 o
 -12   9   9       26.44       87.60     61.54 o
 -11   9   9        2.04       21.45     46.48 o
 -10   9   9       10.62       40.11     41.87 o
  -9   9   9       59.66       72.18     39.27 o
  -8   9   9      100.93      127.98     39.65 o
  -7   9   9       77.07      102.44     35.36 o
  -6   9   9      247.17      239.40     35.44 o
  -5   9   9      912.54      810.88     44.88 o
  -4   9   9       39.08        7.43     43.57 o
  -3   9   9      196.55      252.51     42.66 o
  -2   9   9      423.04      465.36     40.43 o
  -1   9   9     1293.79     1078.15     41.95 o
   0   9   9      136.81      145.47     36.55 o
   1   9   9      368.70      447.88     39.31 o
   2   9   9     1768.06     1684.11     37.86 o
   3   9   9       80.68      181.08     37.34 o
   4   9   9     1289.99     1162.88     40.30 o
   5   9   9      225.11      200.46     36.01 o
   6   9   9      378.42      433.06     38.03 o
   7   9   9       20.67       22.65     39.71 o
   8   9   9      500.87      480.72     40.33 o
   9   9   9        4.67       34.91     42.76 o
  10   9   9        7.13       55.84     41.41 o
  11   9   9       17.37       68.40     42.13 o
 -12  10   9       37.19      -18.90     64.89 o
 -11  10   9        1.70       51.59     50.79 o
 -10  10   9      190.07      228.35     58.23 o
  -9  10   9       45.34      109.08     43.21 o
  -8  10   9        1.25       31.52     43.79 o
  -7  10   9       97.19      159.12     39.87 o
  -6  10   9     1100.81     1057.75     41.92 o
  -5  10   9        2.43       47.48     41.64 o
  -4  10   9     2302.76     2159.23     46.69 o
  -3  10   9       79.24      137.66     42.33 o
  -2  10   9       14.23       31.56     36.35 o
  -1  10   9     2630.18     2664.63     44.67 o
   0  10   9      396.62      479.29     39.01 o
   1  10   9        1.49       34.10     39.59 o
   2  10   9      556.17      511.95     38.43 o
   3  10   9     1675.06     1648.81     40.29 o
   4  10   9       43.61       64.50     35.36 o
   5  10   9     2049.44     1993.01     37.04 o
   6  10   9       15.49       58.07     34.97 o
   7  10   9       25.02       44.71     31.59 o
   8  10   9       15.48       42.71     37.89 o
   9  10   9      184.09      197.81     37.90 o
  10  10   9        4.27       44.13     36.35 o
  11  10   9       69.17       90.02     41.69 o
 -11  11   9       30.51       99.11     52.80 o
 -10  11   9       83.25       98.89     50.17 o
  -9  11   9        2.92       79.26     45.00 o
  -8  11   9      329.01      238.48     43.68 o
  -7  11   9     2314.39     2129.06     46.55 o
  -6  11   9      890.48      819.43     39.88 o
  -5  11   9      989.14      896.46     46.87 o
  -4  11   9      143.20      189.77     42.36 o
  -3  11   9      200.83      212.28     43.44 o
  -2  11   9     2333.44     2359.27     54.25 o
  -1  11   9      400.41      372.79     38.65 o
   0  11   9       26.75       77.43     37.69 o
   1  11   9        6.90       75.13     35.58 o
   2  11   9       52.21       64.03     38.69 o
   3  11   9      433.97      443.40     38.00 o
   4  11   9      569.53      509.62     34.66 o
   5  11   9      334.61      359.90     34.15 o
   6  11   9     1298.37     1300.94     33.67 o
   7  11   9      254.98      291.18     35.02 o
   8  11   9       25.84       46.78     33.79 o
   9  11   9      127.97      183.48     38.99 o
  10  11   9      197.44      197.20     40.89 o
 -11  12   9        1.51      145.47     55.31 o
 -10  12   9        0.01       60.42     52.96 o
  -9  12   9       93.84       65.24     51.23 o
  -8  12   9       75.07      133.04     49.30 o
  -7  12   9      336.12      277.06     59.00 o
  -6  12   9      639.24      671.60     38.67 o
  -5  12   9      267.60      218.71     43.58 o
  -4  12   9     1400.60     1613.10     48.44 o
  -3  12   9     1976.45     1718.97     48.52 o
  -2  12   9       88.94      103.25     38.50 o
  -1  12   9     1846.34     1815.27     43.23 o
   0  12   9      311.80      339.63     38.64 o
   1  12   9     1105.40     1115.84     37.95 o
   2  12   9       28.77       81.56     36.29 o
   3  12   9      257.76      208.57     38.61 o
   4  12   9     1690.27     1658.30     39.04 o
   5  12   9      587.14      616.55     39.42 o
   6  12   9       91.03      125.01     32.97 o
   7  12   9        0.60       -3.28     32.41 o
   8  12   9       77.04       93.22     38.63 o
   9  12   9        1.10       13.32     39.10 o
  10  12   9        0.42       30.79     38.07 o
 -11  13   9       27.59       56.05     52.03 o
 -10  13   9       11.50       43.82     42.47 o
  -9  13   9      101.51       93.45     53.11 o
  -8  13   9      439.70      436.21     52.56 o
  -7  13   9        7.24       50.86     51.46 o
  -6  13   9     1090.38     1001.52     46.51 o
  -5  13   9      607.51      526.44     44.38 o
  -4  13   9       97.52      112.36     44.99 o
  -3  13   9      226.81      229.05     40.83 o
  -2  13   9       65.80       58.50     38.33 o
  -1  13   9     2658.23     2464.36     43.53 o
   0  13   9       85.55      101.29     37.61 o
   1  13   9       29.95       79.18     35.53 o
   2  13   9      138.08      146.64     35.18 o
   3  13   9      239.93      262.00     36.87 o
   4  13   9        7.69       59.45     35.44 o
   5  13   9      796.47      874.52     37.64 o
   6  13   9      305.48      280.92     39.28 o
   7  13   9       13.33       66.60     38.40 o
   8  13   9       47.37       85.90     39.88 o
   9  13   9        0.01       36.08     41.01 o
  10  13   9       14.93       46.06     43.26 o
 -10  14   9        1.01       84.89     55.88 o
  -9  14   9        3.06       38.86     43.71 o
  -8  14   9      130.97      131.33     54.35 o
  -7  14   9      114.67      215.68     47.70 o
  -6  14   9       29.01       55.03     41.64 o
  -5  14   9       65.12       38.22     53.40 o
  -4  14   9      131.22      140.85     40.94 o
  -3  14   9       23.13       28.80     44.35 o
  -2  14   9      922.20      880.65     40.05 o
  -1  14   9     1008.25     1106.15     40.67 o
   0  14   9      752.72      906.06     37.15 o
   1  14   9       26.23       74.61     35.87 o
   2  14   9      262.97      245.11     36.66 o
   3  14   9      746.59      774.89     36.77 o
   4  14   9      473.73      392.71     36.97 o
   5  14   9      502.08      592.55     34.88 o
   6  14   9      107.22      130.89     33.95 o
   7  14   9        2.82       34.76     39.23 o
   8  14   9       95.33      138.21     37.57 o
   9  14   9        0.39       85.96     37.45 o
  10  14   9        1.53       76.55     41.73 o
 -10  15   9        0.50       17.22     56.18 o
  -9  15   9       71.81       57.67     51.33 o
  -8  15   9       67.85       86.25     50.73 o
  -7  15   9        4.02       54.81     41.06 o
  -6  15   9      103.62      103.57     36.72 o
  -5  15   9        6.03       40.19     42.79 o
  -4  15   9       17.32       85.71     42.62 o
  -3  15   9      233.27      257.81     40.85 o
  -2  15   9        1.11       33.22     38.88 o
  -1  15   9        3.78       14.94     35.15 o
   0  15   9      162.62      171.06     38.35 o
   1  15   9       14.75        0.84     37.36 o
   2  15   9      363.38      335.95     36.32 o
   3  15   9       62.31       82.82     35.35 o
   4  15   9      406.04      342.26     39.83 o
   5  15   9      268.15      172.69     36.99 o
   6  15   9       54.97      119.15     36.58 o
   7  15   9       14.64       72.96     40.45 o
   8  15   9       33.15       62.72     37.24 o
   9  15   9        1.49       20.80     38.04 o
 -10  16   9       29.09       81.73     43.36 o
  -9  16   9        3.66       15.36     49.46 o
  -8  16   9       39.16       67.35     42.46 o
  -7  16   9        2.76       29.95     69.19 o
  -6  16   9      110.46      129.78     56.12 o
  -5  16   9      166.95      173.50     48.16 o
  -4  16   9        9.22       67.78     44.59 o
  -3  16   9      522.49      478.07     45.82 o
  -2  16   9      322.34      272.34     37.42 o
  -1  16   9      254.94      299.81     38.26 o
   0  16   9      174.21      216.95     35.29 o
   1  16   9      248.07      229.06     36.59 o
   2  16   9       34.24       48.96     35.02 o
   3  16   9      370.70      416.00     40.13 o
   4  16   9      128.18      154.03     39.30 o
   5  16   9      243.47      206.58     38.29 o
   6  16   9       41.30       48.56     35.12 o
   7  16   9       59.70       91.54     39.79 o
   8  16   9      223.16      216.00     37.97 o
   9  16   9        4.83       18.83     39.04 o
  -9  17   9        2.08       81.87     49.87 o
  -8  17   9        0.88       50.38     49.63 o
  -7  17   9        5.98       24.64     50.94 o
  -6  17   9        5.73       77.17     58.31 o
  -5  17   9        8.68       67.20     43.66 o
  -4  17   9      269.48      325.31     41.39 o
  -3  17   9       22.10       56.85     41.22 o
  -2  17   9       18.79       29.16     38.16 o
  -1  17   9       44.46       57.23     38.41 o
   0  17   9        0.01       35.17     36.69 o
   1  17   9      192.66      170.84     39.61 o
   2  17   9       63.41      138.54     36.00 o
   3  17   9       11.91       62.26     39.44 o
   4  17   9        7.67       35.34     36.38 o
   5  17   9      297.13      271.79     34.38 o
   6  17   9       20.95       66.17     36.32 o
   7  17   9       32.30       78.38     42.68 o
   8  17   9       42.54       66.79     39.44 o
  -9  18   9       14.53       90.10     50.63 o
  -8  18   9        1.89       34.79     45.35 o
  -7  18   9       11.79       40.03     64.15 o
  -6  18   9        1.23       76.30     49.66 o
  -5  18   9        2.78       59.31     49.82 o
  -4  18   9        0.19        9.40     45.58 o
  -3  18   9      490.70      468.92     42.49 o
  -2  18   9      104.14       95.30     38.57 o
  -1  18   9      166.13      167.61     39.23 o
   0  18   9      316.38      251.31     36.08 o
   1  18   9      154.62      178.01     39.86 o
   2  18   9       30.51       80.28     38.98 o
   3  18   9       70.17       76.10     37.02 o
   4  18   9        3.45       31.53     35.59 o
   5  18   9        4.07      -13.81     37.92 o
   6  18   9       33.74       69.47     41.85 o
   7  18   9        0.60       37.63     44.46 o
   8  18   9        0.01       31.71     45.56 o
  -8  19   9       82.55       73.74     51.26 o
  -7  19   9       13.84      107.75     54.85 o
  -6  19   9        2.10       23.44     48.11 o
  -5  19   9       19.72       35.78     54.41 o
  -4  19   9      161.25      144.47     42.16 o
  -3  19   9      286.21      336.24     44.72 o
  -2  19   9      206.86      168.69     38.41 o
  -1  19   9      241.92      260.11     37.41 o
   0  19   9       60.12       56.68     36.10 o
   1  19   9      407.73      428.40     36.42 o
   2  19   9       15.44       29.95     39.78 o
   3  19   9       93.62      123.16     40.40 o
   4  19   9        6.84       47.96     40.94 o
   5  19   9      324.60      254.29     41.87 o
   6  19   9       35.35       40.47     41.81 o
   7  19   9       75.94       26.65     44.28 o
  -7  20   9       32.83       88.39     60.81 o
  -6  20   9       32.28       77.52     51.69 o
  -5  20   9       72.10       53.78     45.73 o
  -4  20   9       22.30       40.05     44.68 o
  -3  20   9       18.76       -4.56     44.82 o
  -2  20   9        3.23       10.39     38.64 o
  -1  20   9        8.42       21.27     38.05 o
   0  20   9       15.83       38.15     37.66 o
   1  20   9        5.64       58.04     39.14 o
   2  20   9       14.80       51.26     37.65 o
   3  20   9        2.45       98.24     41.19 o
   4  20   9        2.61       95.50     41.31 o
   5  20   9       69.53       68.95     38.02 o
   6  20   9        5.41       10.34     44.54 o
  -6  21   9       20.33      105.26     52.78 o
  -5  21   9        6.49       -7.48     49.43 o
  -4  21   9        1.22       -8.20     49.64 o
  -3  21   9       98.38      158.43     41.11 o
  -2  21   9       15.13       87.45     41.03 o
  -1  21   9        8.61       -0.84     39.42 o
   0  21   9       89.29      145.48     37.25 o
   1  21   9       73.54      169.76     39.00 o
   2  21   9       55.88      105.43     43.07 o
   3  21   9        9.59       48.60     42.89 o
   4  21   9       38.71       21.33     41.75 o
   5  21   9       53.31       63.13     43.62 o
   6  21   9       69.87       83.08     46.48 o
  -5  22   9       48.81       62.60     53.83 o
  -4  22   9       33.97       68.53     47.95 o
  -3  22   9        0.02       62.56     41.59 o
  -2  22   9        4.20       35.25     39.53 o
  -1  22   9      155.20      130.25     39.73 o
   0  22   9       33.22       82.39     37.11 o
   1  22   9        0.90       38.77     41.93 o
   2  22   9       29.80       77.14     39.87 o
   3  22   9      231.80      155.92     44.66 o
   4  22   9        0.74       61.58     41.87 o
   5  22   9        2.02       70.78     46.22 o
  -4  23   9       41.85       50.62     53.34 o
  -3  23   9        1.35       55.23     43.32 o
  -2  23   9       15.25       35.89     43.61 o
  -1  23   9       15.40       74.25     39.59 o
   0  23   9      113.32      118.18     41.47 o
   1  23   9      102.23      112.73     39.31 o
   2  23   9       43.58       66.93     43.68 o
   3  23   9       55.75       96.09     45.51 o
  -2  24   9        0.13       12.63     43.81 o
  -1  24   9       63.32       58.69     42.82 o
   0  24   9       24.43       50.98     41.72 o
   1  24   9        0.96       55.28     41.45 o
 -13   0  10        7.55       26.26     54.04 o
 -12   0  10        0.08       48.45     52.69 o
 -11   0  10      121.32       78.95     49.10 o
 -10   0  10     1312.26     1264.20     61.67 o
  -9   0  10       93.59      125.34     45.32 o
  -8   0  10       11.54       73.85     46.23 o
  -7   0  10      559.52      461.74     47.15 o
  -6   0  10      143.87      156.02     44.36 o
  -5   0  10     3796.47     3259.51     56.89 o
  -4   0  10     9354.31    10130.70     85.67 o
  -3   0  10      576.01      638.04     53.32 o
  -2   0  10       11.28       40.32     54.24 o
  -1   0  10      691.73      498.40     56.86 o
   0   0  10      169.78      352.39     57.86 o
   1   0  10      245.16      262.13     51.14 o
   2   0  10       93.68      -16.48     50.71 o
   3   0  10        5.36       16.49     46.63 o
   4   0  10     6452.02     6510.92    134.62 o
   5   0  10      162.99      183.57     44.34 o
   6   0  10      309.22      242.54     49.03 o
   7   0  10      706.61      737.48     48.34 o
   8   0  10      118.59      148.38     58.42 o
   9   0  10       64.25       87.72     48.76 o
  10   0  10       24.62       63.80     42.86 o
  11   0  10        5.48       52.79     46.53 o
  12   0  10      183.02      165.36     50.91 o
 -13   1  10       10.59       49.00     42.69 o
 -12   1  10       44.39       94.46     38.70 o
 -11   1  10       31.59       67.01     37.00 o
 -10   1  10       34.37       85.65     36.03 o
  -9   1  10       58.76      135.81     32.82 o
  -8   1  10       16.56       57.36     34.26 o
  -7   1  10        1.66       20.62     32.21 o
  -6   1  10       30.93      117.88     32.25 o
  -5   1  10     1125.07     1236.84     35.35 o
  -4   1  10     2189.48     2259.02     43.01 o
  -3   1  10     1771.24     1607.83     42.49 o
  -2   1  10      726.66      596.32     38.84 o
  -1   1  10     1371.13     1240.63     42.18 o
   0   1  10     1259.19     1158.78     41.35 o
   1   1  10     3273.27     3288.66     43.07 o
   2   1  10     2809.82     2750.91     41.23 o
   3   1  10     1453.95     1410.50     36.73 o
   4   1  10      998.68     1057.19     35.74 o
   5   1  10      195.02      243.84     32.71 o
   6   1  10      718.27      705.94     33.99 o
   7   1  10        0.14       22.54     31.47 o
   8   1  10       30.05       38.99     33.01 o
   9   1  10      136.03      163.26     32.74 o
  10   1  10       43.07       80.54     31.28 o
  11   1  10       42.40       40.98     33.26 o
  12   1  10        3.03       47.02     37.99 o
 -13   2  10        2.45       22.00     41.52 o
 -12   2  10       11.05       28.11     39.08 o
 -11   2  10        5.58       89.99     36.77 o
 -10   2  10      246.71      225.22     35.50 o
  -9   2  10      159.55      163.98     34.34 o
  -8   2  10      426.01      437.67     35.88 o
  -7   2  10       81.91      103.50     34.61 o
  -6   2  10      182.74      238.91     32.68 o
  -5   2  10      189.68      258.34     36.32 o
  -4   2  10     1512.19     1185.64     40.83 o
  -3   2  10      644.51      709.07     43.91 o
  -2   2  10       51.77      125.92     38.36 o
  -1   2  10     6681.06     6601.76     52.75 o
   0   2  10     3901.46     3756.91     45.30 o
   1   2  10     1492.39     1263.79     39.01 o
   2   2  10    10274.21    10449.42     68.41 o
   3   2  10     4354.97     4720.98     44.40 o
   4   2  10       82.03       98.19     32.11 o
   5   2  10       31.59       85.49     31.50 o
   6   2  10        9.99       64.72     32.75 o
   7   2  10      191.63      234.70     32.40 o
   8   2  10      197.54      204.34     31.16 o
   9   2  10        9.22       72.38     32.11 o
  10   2  10      112.26      118.89     32.53 o
  11   2  10       33.60      101.12     34.86 o
  12   2  10      214.82      225.67     39.38 o
 -13   3  10        0.67       39.25     42.51 o
 -12   3  10      142.08      164.74     40.78 o
 -11   3  10       32.55       28.31     37.87 o
 -10   3  10      135.89      209.16     40.41 o
  -9   3  10      106.23      127.78     35.98 o
  -8   3  10       13.11       59.51     36.48 o
  -7   3  10       52.50       39.32     35.42 o
  -6   3  10       26.80       37.23     36.20 o
  -5   3  10       14.40       77.48     36.51 o
  -4   3  10      485.55      522.35     37.95 o
  -3   3  10     4100.86     3274.21     48.58 o
  -2   3  10       10.68       30.25     37.63 o
  -1   3  10     1791.22     1815.33     43.34 o
   0   3  10     2327.54     2774.30     44.32 o
   1   3  10     3762.72     3699.46     44.41 o
   2   3  10      618.69      694.48     37.17 o
   3   3  10       64.97       97.43     33.57 o
   4   3  10       35.75       41.46     31.53 o
   5   3  10     1238.55     1237.43     36.41 o
   6   3  10     2831.49     2877.86     36.80 o
   7   3  10        0.85       39.31     32.14 o
   8   3  10       80.50      114.62     32.71 o
   9   3  10       21.20       12.14     33.64 o
  10   3  10      514.87      516.81     37.84 o
  11   3  10       27.37       79.08     35.13 o
  12   3  10        4.31       43.31     35.43 o
 -12   4  10       21.23       70.24     40.88 o
 -11   4  10        1.72       18.81     38.15 o
 -10   4  10       29.49       58.68     37.91 o
  -9   4  10      168.88      130.38     38.50 o
  -8   4  10      279.01      181.48     35.36 o
  -7   4  10       86.46      106.24     36.13 o
  -6   4  10       53.59       63.38     37.32 o
  -5   4  10      524.90      504.09     33.81 o
  -4   4  10     3025.22     3626.99     42.98 o
  -3   4  10     2354.88     2321.96     43.50 o
  -2   4  10    10553.03    10920.48     66.34 o
  -1   4  10     3773.00     3465.83     48.57 o
   0   4  10       62.64       81.75     35.23 o
   1   4  10     1926.77     1997.83     38.01 o
   2   4  10     7397.61     8155.32     50.38 o
   3   4  10       29.81       54.49     33.27 o
   4   4  10      154.39      233.83     32.95 o
   5   4  10       51.68      100.39     33.72 o
   6   4  10      638.63      646.26     34.88 o
   7   4  10        0.28       49.37     31.26 o
   8   4  10       33.70       54.42     31.12 o
   9   4  10      109.86      135.88     33.47 o
  10   4  10        0.60        9.22     33.80 o
  11   4  10        0.02       11.46     34.39 o
 -12   5  10      151.49      172.97     40.48 o
 -11   5  10       63.29       67.72     37.90 o
 -10   5  10       72.32       68.24     37.68 o
  -9   5  10      903.73      867.04     38.58 o
  -8   5  10       59.22       54.17     35.93 o
  -7   5  10     1719.51     1768.41     41.79 o
  -6   5  10      252.84      236.49     42.68 o
  -5   5  10       78.75      136.27     38.03 o
  -4   5  10      316.15      332.42     35.79 o
  -3   5  10      613.95      717.15     37.36 o
  -2   5  10     7343.07     7183.47     62.79 o
  -1   5  10       57.24       71.54     38.41 o
   0   5  10     5171.72     5278.46     50.35 o
   1   5  10      221.35      264.09     37.40 o
   2   5  10      285.04      284.17     36.19 o
   3   5  10     1357.80     1547.43     34.97 o
   4   5  10      433.88      426.83     34.26 o
   5   5  10       63.47      100.94     34.20 o
   6   5  10      178.94      197.27     34.51 o
   7   5  10      973.59      996.48     35.04 o
   8   5  10        4.14       48.25     32.09 o
   9   5  10      137.58      134.08     32.34 o
  10   5  10       40.13       98.57     35.79 o
  11   5  10        2.28       34.31     36.54 o
 -12   6  10       52.53       86.99     42.37 o
 -11   6  10       68.95       86.97     39.98 o
 -10   6  10      497.49      498.42     40.73 o
  -9   6  10      239.45      233.90     39.39 o
  -8   6  10        8.38       90.73     47.06 o
  -7   6  10        0.62       40.60     41.25 o
  -6   6  10     5124.87     4866.92     54.50 o
  -5   6  10     3385.07     3492.91     45.35 o
  -4   6  10       42.91       79.75     35.07 o
  -3   6  10     1790.82     1490.17     41.80 o
  -2   6  10      821.13      802.71     41.52 o
  -1   6  10     7168.18     7646.24     62.01 o
   0   6  10      816.58      874.76     40.26 o
   1   6  10      688.14      668.77     37.16 o
   2   6  10      202.68      279.43     34.47 o
   3   6  10     6989.23     7290.85     45.74 o
   4   6  10     5062.27     4646.50     42.78 o
   5   6  10      135.33      198.38     33.99 o
   6   6  10      117.77      124.84     34.09 o
   7   6  10      397.56      445.82     34.17 o
   8   6  10     1133.58     1050.06     41.31 o
   9   6  10        0.11       17.79     32.30 o
  10   6  10       20.82       83.58     35.85 o
  11   6  10        3.97       46.51     35.00 o
 -12   7  10       15.24       52.13     39.29 o
 -11   7  10        1.39       41.58     38.25 o
 -10   7  10        6.88       49.45     41.37 o
  -9   7  10       43.80      105.30     40.86 o
  -8   7  10       69.51       87.23     41.17 o
  -7   7  10      417.32      366.47     46.96 o
  -6   7  10       15.49       44.51     43.82 o
  -5   7  10     1285.41     1167.56     48.06 o
  -4   7  10       92.87      108.61     39.48 o
  -3   7  10     2119.96     1788.20     39.00 o
  -2   7  10      255.41      347.86     38.52 o
  -1   7  10      880.56      976.83     47.04 o
   0   7  10      678.84      688.04     45.09 o
   1   7  10      824.57      741.86     37.50 o
   2   7  10       13.04       28.13     32.20 o
   3   7  10      106.96       68.74     30.86 o
   4   7  10      379.81      429.67     32.89 o
   5   7  10      550.81      550.95     34.55 o
   6   7  10     1473.78     1327.22     36.38 o
   7   7  10      593.26      558.65     32.40 o
   8   7  10       65.95       43.68     34.86 o
   9   7  10       66.16       79.88     34.18 o
  10   7  10        2.21       27.50     34.44 o
  11   7  10       39.78       81.22     35.80 o
 -12   8  10       21.76       10.75     45.37 o
 -11   8  10       13.96       80.41     44.65 o
 -10   8  10      115.31      137.18     46.44 o
  -9   8  10       22.84       87.48     41.08 o
  -8   8  10        0.69       47.30     42.64 o
  -7   8  10       94.85      103.23     41.63 o
  -6   8  10       67.46       80.92     43.44 o
  -5   8  10     1339.57     1453.45     51.72 o
  -4   8  10       10.27       23.04     40.19 o
  -3   8  10       22.74       22.61     38.74 o
  -2   8  10      598.36      457.40     38.81 o
  -1   8  10      382.50      452.22     40.49 o
   0   8  10      378.10      405.82     39.21 o
   1   8  10      737.22      889.64     36.49 o
   2   8  10     1216.02     1029.71     37.14 o
   3   8  10      603.56      562.87     33.43 o
   4   8  10      508.37      515.05     35.54 o
   5   8  10      503.44      530.99     33.37 o
   6   8  10      991.66      953.64     34.32 o
   7   8  10     1813.51     1613.23     40.65 o
   8   8  10     1165.49     1045.42     38.08 o
   9   8  10      149.35      123.18     37.79 o
  10   8  10       34.55       42.42     35.85 o
  11   8  10       37.61       61.99     40.42 o
 -12   9  10      377.80      315.90     51.77 o
 -11   9  10        0.03      114.52     48.56 o
 -10   9  10      100.79      108.63     43.05 o
  -9   9  10      203.10      277.32     44.35 o
  -8   9  10       41.63       20.84     42.34 o
  -7   9  10      539.17      631.65     42.13 o
  -6   9  10       10.87       70.40     41.23 o
  -5   9  10      874.88      846.15     47.12 o
  -4   9  10      277.74      358.85     42.82 o
  -3   9  10     6673.36     6229.64     76.82 o
  -2   9  10        5.92       48.36     39.91 o
  -1   9  10      390.76      334.75     36.09 o
   0   9  10     1158.16     1425.97     44.39 o
   1   9  10      299.48      334.03     40.06 o
   2   9  10        2.17       33.77     33.70 o
   3   9  10       22.78       80.27     35.04 o
   4   9  10      123.23      100.34     39.38 o
   5   9  10     1506.03     1523.40     35.25 o
   6   9  10       18.12       75.57     37.36 o
   7   9  10       43.12      106.61     36.66 o
   8   9  10      263.04      290.09     38.96 o
   9   9  10       54.33       97.02     38.72 o
  10   9  10      182.61      176.93     42.09 o
  11   9  10        7.40       76.13     42.49 o
 -11  10  10       39.93        5.98     51.85 o
 -10  10  10       23.18       58.38     47.61 o
  -9  10  10      119.25      133.43     42.38 o
  -8  10  10      154.39      207.83     51.55 o
  -7  10  10      493.17      534.37     58.63 o
  -6  10  10      507.26      608.50     41.38 o
  -5  10  10        2.89       39.23     43.02 o
  -4  10  10      152.15      185.08     45.48 o
  -3  10  10      142.55      206.33     37.40 o
  -2  10  10      401.95      508.83     39.71 o
  -1  10  10      225.75      242.66     39.47 o
   0  10  10       12.90       14.98     36.87 o
   1  10  10      226.80      247.59     39.72 o
   2  10  10      534.98      581.24     39.60 o
   3  10  10      263.38      269.85     36.94 o
   4  10  10     5574.96     5435.39     60.64 o
   5  10  10        0.12       42.69     35.34 o
   6  10  10       32.10       65.38     35.36 o
   7  10  10       17.08       84.01     33.89 o
   8  10  10      175.27      268.54     33.91 o
   9  10  10      145.71      178.15     34.63 o
  10  10  10        9.79       89.58     34.76 o
 -11  11  10        0.75       76.82     49.72 o
 -10  11  10       60.25       77.10     34.86 o
  -9  11  10        6.55        0.84     38.57 o
  -8  11  10      239.55      207.28     41.99 o
  -7  11  10      217.14      231.75     65.57 o
  -6  11  10        0.87      -16.00     40.99 o
  -5  11  10      809.43      702.01     46.90 o
  -4  11  10      580.25      559.53     43.44 o
  -3  11  10     3752.82     3790.01     54.28 o
  -2  11  10      954.46      832.90     41.66 o
  -1  11  10       21.67        3.79     38.58 o
   0  11  10       34.15       81.50     35.41 o
   1  11  10      595.05      525.51     36.47 o
   2  11  10      250.49      245.56     37.69 o
   3  11  10      129.85      192.96     40.19 o
   4  11  10     1127.87     1096.38     36.44 o
   5  11  10       16.85       52.03     34.98 o
   6  11  10      771.53      738.73     36.32 o
   7  11  10      174.92      186.75     32.34 o
   8  11  10       41.91       62.45     38.85 o
   9  11  10       37.51       66.05     39.79 o
  10  11  10      286.89      257.76     41.56 o
 -11  12  10       11.52       81.06     53.63 o
 -10  12  10       90.66      107.55     40.03 o
  -9  12  10       50.68       68.25     37.99 o
  -8  12  10      135.17      183.91     40.79 o
  -7  12  10       88.77      169.54     51.81 o
  -6  12  10      268.68      204.74     41.62 o
  -5  12  10       38.50       59.91     38.87 o
  -4  12  10     3336.78     2922.16     49.48 o
  -3  12  10     1491.68     1397.81     40.90 o
  -2  12  10      620.07      594.88     42.70 o
  -1  12  10      639.84      720.81     42.98 o
   0  12  10       17.57       65.72     37.00 o
   1  12  10      189.73      218.20     35.96 o
   2  12  10       10.71       39.48     35.03 o
   3  12  10      849.65      888.03     40.34 o
   4  12  10       28.48       59.08     36.09 o
   5  12  10     1750.54     1749.39     38.13 o
   6  12  10       22.57       32.90     33.66 o
   7  12  10       26.16       47.04     38.12 o
   8  12  10        2.03       71.85     34.74 o
   9  12  10        0.31       56.17     36.30 o
  10  12  10        7.40       48.18     37.36 o
 -11  13  10        2.39       55.24     46.90 o
 -10  13  10        0.15       54.88     53.13 o
  -9  13  10        0.00       85.43     37.55 o
  -8  13  10        0.21       65.05     47.24 o
  -7  13  10      190.67      210.61     51.11 o
  -6  13  10       99.42       89.10     51.02 o
  -5  13  10      469.36      442.26     45.01 o
  -4  13  10      488.67      462.25     42.96 o
  -3  13  10      633.51      646.30     44.11 o
  -2  13  10      274.72      223.62     36.98 o
  -1  13  10      319.26      308.64     37.93 o
   0  13  10      132.54       87.09     35.62 o
   1  13  10       44.90       39.09     36.12 o
   2  13  10      219.38      199.03     34.96 o
   3  13  10      114.66       94.32     35.29 o
   4  13  10       78.19      154.02     36.62 o
   5  13  10       92.88      139.76     39.14 o
   6  13  10      127.83      157.20     39.11 o
   7  13  10       19.28       38.74     36.21 o
   8  13  10        6.79       80.36     40.11 o
   9  13  10       37.88       88.78     40.16 o
  10  13  10       15.51       45.06     44.58 o
 -10  14  10      126.16      166.83     43.24 o
  -9  14  10        0.54       41.00     55.23 o
  -8  14  10      158.72      191.07     46.76 o
  -7  14  10      293.11      268.67     49.92 o
  -6  14  10       35.76       70.41     44.87 o
  -5  14  10        2.05       -4.43     44.90 o
  -4  14  10      360.28      388.40     43.46 o
  -3  14  10      609.58      557.83     43.47 o
  -2  14  10      417.87      448.35     38.16 o
  -1  14  10      140.27       92.93     35.93 o
   0  14  10      108.37       94.16     36.94 o
   1  14  10       72.73       76.20     35.96 o
   2  14  10      588.98      580.14     35.64 o
   3  14  10      869.09      766.16     37.49 o
   4  14  10       36.72       86.41     34.38 o
   5  14  10       93.74      102.26     34.32 o
   6  14  10       16.94       82.19     34.78 o
   7  14  10       68.56       90.36     40.17 o
   8  14  10        0.61       59.38     41.56 o
   9  14  10       54.55       94.05     43.81 o
 -10  15  10       16.30       72.67     47.93 o
  -9  15  10       13.14       86.33     51.80 o
  -8  15  10       43.21       60.91     54.33 o
  -7  15  10       13.66       93.62     50.19 o
  -6  15  10       67.09       29.07     43.37 o
  -5  15  10       88.67      138.67     40.27 o
  -4  15  10     2446.82     2051.82     48.69 o
  -3  15  10      345.58      320.70     43.66 o
  -2  15  10       10.21       46.05     37.55 o
  -1  15  10      495.67      504.96     38.17 o
   0  15  10      114.51       99.05     35.73 o
   1  15  10       33.47       26.65     34.59 o
   2  15  10      243.28      337.43     36.38 o
   3  15  10       30.70       64.73     33.21 o
   4  15  10      170.05      184.26     38.91 o
   5  15  10       49.14       75.45     41.22 o
   6  15  10      447.46      396.37     39.35 o
   7  15  10       28.68       28.45     39.36 o
   8  15  10        0.08       32.78     39.56 o
   9  15  10       17.82       27.06     37.39 o
  -9  16  10        4.76       35.98     56.95 o
  -8  16  10       39.12       48.42     50.62 o
  -7  16  10       12.20       38.00     51.69 o
  -6  16  10      127.41       81.57     45.74 o
  -5  16  10        0.57        0.69     45.12 o
  -4  16  10      195.76      208.93     43.13 o
  -3  16  10      179.50      212.48     40.60 o
  -2  16  10      106.63      116.02     40.60 o
  -1  16  10       48.10       66.27     36.31 o
   0  16  10       90.16      162.00     37.67 o
   1  16  10        7.97       29.19     37.79 o
   2  16  10      244.90      248.38     35.48 o
   3  16  10        4.00       52.57     39.27 o
   4  16  10      169.82      293.98     39.81 o
   5  16  10        2.01       54.40     40.23 o
   6  16  10       27.00       93.24     39.47 o
   7  16  10       13.52       57.62     41.30 o
   8  16  10       52.14       93.30     38.95 o
  -9  17  10       50.46       51.66     50.11 o
  -8  17  10        1.15       89.91     46.33 o
  -7  17  10        0.14       61.16     54.76 o
  -6  17  10       14.26       26.41     57.54 o
  -5  17  10       25.90       91.25     49.55 o
  -4  17  10        0.01       37.15     42.98 o
  -3  17  10      267.63      304.79     40.60 o
  -2  17  10      404.86      342.70     40.60 o
  -1  17  10       20.29       56.52     35.78 o
   0  17  10      141.03      176.65     34.75 o
   1  17  10      109.18      141.04     38.06 o
   2  17  10      439.97      398.13     36.28 o
   3  17  10        6.21        7.90     39.83 o
   4  17  10        0.92       37.08     36.85 o
   5  17  10       59.15      118.38     39.51 o
   6  17  10      166.93      201.12     42.49 o
   7  17  10       95.36      104.03     43.33 o
   8  17  10       43.06       71.28     43.58 o
  -8  18  10        1.08       20.96     43.61 o
  -7  18  10       19.31       26.57     57.97 o
  -6  18  10        6.72       29.33     49.52 o
  -5  18  10      544.77      451.63     49.45 o
  -4  18  10        0.01       62.79     43.63 o
  -3  18  10        2.82       37.52     42.00 o
  -2  18  10        5.06      -31.53     39.89 o
  -1  18  10      191.24      200.13     35.78 o
   0  18  10       74.38      123.41     36.80 o
   1  18  10       20.70       68.81     36.59 o
   2  18  10        3.36       23.53     34.52 o
   3  18  10      641.75      604.25     39.81 o
   4  18  10      180.04      181.54     35.87 o
   5  18  10        0.02       10.35     40.44 o
   6  18  10        0.20       74.19     43.38 o
   7  18  10       69.62      105.52     42.78 o
  -8  19  10        9.81       73.87     46.65 o
  -7  19  10        1.78      -20.18     59.38 o
  -6  19  10       34.89       52.56     46.03 o
  -5  19  10        9.92      -10.15     47.88 o
  -4  19  10       94.85       77.24     44.22 o
  -3  19  10       44.65      114.98     42.96 o
  -2  19  10        3.42       12.67     38.70 o
  -1  19  10        3.69       35.54     37.21 o
   0  19  10       47.52       56.35     36.37 o
   1  19  10       51.38       76.58     35.61 o
   2  19  10      344.37      335.95     39.57 o
   3  19  10       71.08       65.42     40.69 o
   4  19  10       41.52      115.07     40.14 o
   5  19  10        7.52       26.90     41.55 o
   6  19  10        1.46       -7.58     43.50 o
   7  19  10       90.60       64.45     40.27 o
  -7  20  10        3.92       52.95     56.98 o
  -6  20  10       58.92       15.30     52.35 o
  -5  20  10       91.26      101.53     52.28 o
  -4  20  10        9.46       57.79     42.61 o
  -3  20  10       10.64       44.95     41.15 o
  -2  20  10       17.40       50.57     39.05 o
  -1  20  10      314.83      383.46     39.30 o
   0  20  10      326.64      341.69     39.63 o
   1  20  10        8.24       22.98     38.59 o
   2  20  10       38.95       76.84     38.51 o
   3  20  10      206.43      211.65     43.12 o
   4  20  10      357.70      263.33     43.46 o
   5  20  10        4.04       72.65     41.98 o
   6  20  10       25.09      108.03     39.32 o
  -6  21  10        0.84       46.31     48.95 o
  -5  21  10      123.05      134.36     53.43 o
  -4  21  10        7.50       86.97     43.39 o
  -3  21  10      211.64      182.26     43.21 o
  -2  21  10       28.06        5.92     40.26 o
  -1  21  10       33.80       51.44     39.52 o
   0  21  10       48.18       36.12     36.52 o
   1  21  10      156.73      162.27     37.16 o
   2  21  10       20.34       40.86     43.52 o
   3  21  10        1.10      109.47     45.34 o
   4  21  10       14.68       87.63     43.58 o
   5  21  10       18.76       97.71     45.99 o
  -5  22  10        0.16      106.15     55.61 o
  -4  22  10        0.77       86.79     43.86 o
  -3  22  10        0.37       38.80     43.93 o
  -2  22  10      166.07      140.80     41.72 o
  -1  22  10        0.25       48.20     39.40 o
   0  22  10       53.81       79.20     41.60 o
   1  22  10        6.21       -3.71     37.40 o
   2  22  10       23.73       75.07     40.02 o
   3  22  10        0.08       44.59     46.62 o
   4  22  10       10.62       30.65     41.38 o
  -4  23  10       21.50       -8.31     50.64 o
  -3  23  10      329.47      176.40     45.83 o
  -2  23  10       58.88       64.36     39.61 o
  -1  23  10        0.96       32.74     40.94 o
   0  23  10        1.11       69.68     38.54 o
   1  23  10      269.02      222.90     41.74 o
   2  23  10        2.45        9.87     44.10 o
   3  23  10       18.83       28.83     45.75 o
  -1  24  10       13.02       67.49     43.70 o
   0  24  10       19.58       40.51     43.11 o
 -12   1  11      148.18      162.33     39.33 o
 -11   1  11       26.18       66.27     34.29 o
 -10   1  11       33.46       31.55     34.28 o
  -9   1  11      391.80      410.00     33.60 o
  -8   1  11       43.38      102.30     33.30 o
  -7   1  11       14.13       20.21     31.42 o
  -6   1  11      699.69      680.86     34.20 o
  -5   1  11       51.17      106.84     31.84 o
  -4   1  11        1.28       26.29     40.67 o
  -3   1  11     8641.31     9051.60    110.69 o
  -2   1  11     4535.93     4712.22     75.42 o
  -1   1  11        1.64       19.44     35.25 o
   0   1  11     2746.19     2114.82     40.66 o
   1   1  11       35.52       72.94     36.38 o
   2   1  11      758.30      995.39     37.50 o
   3   1  11      528.38      540.88     34.94 o
   4   1  11       97.42      108.53     33.43 o
   5   1  11       59.18      109.52     33.51 o
   6   1  11      986.72      959.51     34.73 o
   7   1  11      204.43      240.08     32.15 o
   8   1  11      226.86      196.77     32.09 o
   9   1  11       11.23       84.11     33.23 o
  10   1  11      402.55      428.39     34.46 o
  11   1  11       31.29       40.89     36.70 o
 -12   2  11        6.66       67.84     38.74 o
 -11   2  11       14.94       44.00     35.89 o
 -10   2  11      174.76      182.69     36.50 o
  -9   2  11      686.59      592.86     37.87 o
  -8   2  11      325.20      322.43     33.28 o
  -7   2  11      176.78      136.68     32.36 o
  -6   2  11     1216.59     1144.27     36.94 o
  -5   2  11      678.80      502.69     37.57 o
  -4   2  11     2998.02     2929.36     43.04 o
  -3   2  11        0.51       22.24     39.59 o
  -2   2  11      133.68      150.59     37.19 o
  -1   2  11      208.83      204.70     36.09 o
   0   2  11     4328.22     4305.22     45.27 o
   1   2  11     4869.85     4034.24     44.16 o
   2   2  11       15.68       10.60     33.83 o
   3   2  11      216.21      289.70     33.83 o
   4   2  11     1082.54      960.72     34.40 o
   5   2  11      189.13      203.27     34.33 o
   6   2  11      168.80      193.71     33.38 o
   7   2  11      102.16       83.86     33.92 o
   8   2  11        4.64       43.27     32.50 o
   9   2  11       48.96       86.79     33.44 o
  10   2  11        2.62       43.57     34.81 o
  11   2  11      232.72      192.84     35.22 o
 -12   3  11       34.63       83.55     42.04 o
 -11   3  11       48.36       13.81     38.01 o
 -10   3  11       37.89       85.80     35.07 o
  -9   3  11        7.39       53.80     37.33 o
  -8   3  11      874.54      969.53     38.66 o
  -7   3  11      264.95      311.97     33.36 o
  -6   3  11      121.15      129.57     34.02 o
  -5   3  11      141.92      127.88     33.93 o
  -4   3  11     3999.23     3987.84     42.80 o
  -3   3  11      277.35      338.78     42.92 o
  -2   3  11     2252.97     2793.86     43.69 o
  -1   3  11       59.85       88.75     37.25 o
   0   3  11      232.62      155.02     36.71 o
   1   3  11     1865.66     1811.59     39.65 o
   2   3  11     6401.90     6313.85     45.43 o
   3   3  11        7.57       47.67     33.23 o
   4   3  11     1155.55     1116.94     35.83 o
   5   3  11       31.02       59.63     34.09 o
   6   3  11      117.55      152.50     31.77 o
   7   3  11      466.80      482.95     33.18 o
   8   3  11       13.17       56.22     32.77 o
   9   3  11        0.50       48.95     33.03 o
  10   3  11        0.09        3.76     35.69 o
  11   3  11       74.82       95.08     34.26 o
 -12   4  11        0.48       83.18     40.31 o
 -11   4  11       75.06      133.24     38.94 o
 -10   4  11      354.76      380.39     39.29 o
  -9   4  11     1473.92     1466.64     41.78 o
  -8   4  11      652.94      683.41     38.27 o
  -7   4  11       28.41       28.48     38.56 o
  -6   4  11       53.17      118.69     34.50 o
  -5   4  11      668.56      602.55     36.39 o
  -4   4  11      225.80      194.91     34.59 o
  -3   4  11       20.04       17.34     38.45 o
  -2   4  11     1163.98     1177.46     42.10 o
  -1   4  11      392.24      323.09     38.45 o
   0   4  11     1485.95     1722.04     41.71 o
   1   4  11     2632.77     2580.15     41.27 o
   2   4  11     8799.12     8802.35     50.79 o
   3   4  11     1804.22     1775.69     36.62 o
   4   4  11      373.50      386.11     33.16 o
   5   4  11      137.86      146.05     32.46 o
   6   4  11        0.33       30.50     30.74 o
   7   4  11       18.88       51.36     32.37 o
   8   4  11      317.65      333.38     34.80 o
   9   4  11       10.31       47.90     32.29 o
  10   4  11        9.14       61.99     34.05 o
  11   4  11       73.10      105.65     35.21 o
 -12   5  11      237.64      205.32     41.40 o
 -11   5  11        0.17       38.12     38.82 o
 -10   5  11        0.51       32.45     36.96 o
  -9   5  11        2.96       36.58     37.43 o
  -8   5  11       63.97       78.10     37.14 o
  -7   5  11       37.64       93.90     38.08 o
  -6   5  11     1163.80     1123.56     44.06 o
  -5   5  11       56.10       50.23     35.93 o
  -4   5  11      226.38      177.81     34.50 o
  -3   5  11    18786.58    19341.61    157.67 o
  -2   5  11     6066.18     5984.93     57.95 o
  -1   5  11       14.84       10.19     37.66 o
   0   5  11       97.23      112.07     38.09 o
   1   5  11     2114.13     2151.55     39.16 o
   2   5  11      210.55      162.55     34.56 o
   3   5  11       16.78       10.53     31.81 o
   4   5  11      703.03      644.91     34.50 o
   5   5  11      238.24      204.61     32.20 o
   6   5  11       15.40       77.77     33.93 o
   7   5  11      192.76      281.20     31.53 o
   8   5  11      444.94      379.71     31.50 o
   9   5  11        2.76       50.36     31.74 o
  10   5  11      530.70      522.58     35.28 o
  11   5  11       71.92      127.18     35.73 o
 -12   6  11        8.44       48.33     44.08 o
 -11   6  11      104.41       85.39     41.74 o
 -10   6  11        0.69        7.16     36.48 o
  -9   6  11        0.72       20.80     36.98 o
  -8   6  11       22.37       55.55     38.02 o
  -7   6  11      276.75      246.40     37.04 o
  -6   6  11     1732.90     1666.31     42.92 o
  -5   6  11      208.09      351.49     38.01 o
  -4   6  11      374.05      316.36     37.88 o
  -3   6  11      702.81      678.64     34.83 o
  -2   6  11       61.33      119.29     45.49 o
  -1   6  11     2062.11     2264.29     50.20 o
   0   6  11      715.14      720.66     38.04 o
   1   6  11       38.50       87.42     34.48 o
   2   6  11        4.72       12.08     33.35 o
   3   6  11      592.75      547.75     33.57 o
   4   6  11       16.65       53.34     33.09 o
   5   6  11     1716.40     1557.64     35.16 o
   6   6  11       54.67       51.22     32.60 o
   7   6  11       78.08       61.89     32.88 o
   8   6  11      235.34      250.22     32.41 o
   9   6  11      186.75      197.26     34.86 o
  10   6  11       79.38       82.66     33.72 o
  11   6  11        0.86       38.85     38.05 o
 -12   7  11      283.09      267.32     43.42 o
 -11   7  11       87.26       77.91     38.42 o
 -10   7  11       35.09       54.88     39.32 o
  -9   7  11       16.97       20.26     38.55 o
  -8   7  11        4.04       54.90     37.90 o
  -7   7  11      267.67      245.92     37.62 o
  -6   7  11     1537.93     1474.87     42.12 o
  -5   7  11      209.84      242.18     44.95 o
  -4   7  11       48.61       73.59     38.37 o
  -3   7  11      224.07      240.39     39.42 o
  -2   7  11        0.27      -21.01     37.70 o
  -1   7  11      379.30      472.94     43.42 o
   0   7  11       85.50      119.17     36.73 o
   1   7  11      934.26      781.44     37.26 o
   2   7  11     2057.98     1806.05     38.96 o
   3   7  11      573.12      689.02     33.26 o
   4   7  11     1434.80     1490.83     34.81 o
   5   7  11     1972.99     1887.05     37.65 o
   6   7  11     1045.00      983.81     33.27 o
   7   7  11      222.54      233.65     33.14 o
   8   7  11      667.43      621.49     33.21 o
   9   7  11       22.93       63.61     32.14 o
  10   7  11      430.27      409.96     33.86 o
  11   7  11      161.19      172.93     36.82 o
 -12   8  11        7.99       53.84     47.08 o
 -11   8  11        0.11       45.22     41.98 o
 -10   8  11      140.40       86.47     40.36 o
  -9   8  11      309.94      256.24     44.93 o
  -8   8  11      106.47      146.39     41.68 o
  -7   8  11     1047.35     1064.56     43.45 o
  -6   8  11      829.20      830.23     42.25 o
  -5   8  11     1915.63     1847.98     46.64 o
  -4   8  11     1241.88     1244.19     39.68 o
  -3   8  11      583.56      583.05     38.20 o
  -2   8  11      546.96      467.51     38.61 o
  -1   8  11      753.22      656.66     43.30 o
   0   8  11       96.27      109.62     39.99 o
   1   8  11      139.53      204.40     36.47 o
   2   8  11      982.05      945.64     36.49 o
   3   8  11      879.02      798.15     36.93 o
   4   8  11      718.53      749.33     36.47 o
   5   8  11       79.86      127.02     33.53 o
   6   8  11       47.54       79.75     33.01 o
   7   8  11       25.25       37.91     34.13 o
   8   8  11      560.57      528.16     35.94 o
   9   8  11       92.49      179.78     37.18 o
  10   8  11        0.24        7.13     37.44 o
  11   8  11       40.04       56.65     41.37 o
 -12   9  11        0.01       29.27     45.88 o
 -11   9  11        4.34       72.92     45.03 o
 -10   9  11       35.18       61.98     45.72 o
  -9   9  11        4.28       46.19     43.41 o
  -8   9  11      216.13      221.81     43.00 o
  -7   9  11        1.11       79.26     50.53 o
  -6   9  11        1.92      -20.16     43.66 o
  -5   9  11       42.89       75.91     42.13 o
  -4   9  11      509.83      607.63     38.89 o
  -3   9  11      314.47      302.62     38.33 o
  -2   9  11       45.73      100.12     37.36 o
  -1   9  11      926.20      882.41     40.04 o
   0   9  11      552.91      487.63     42.53 o
   1   9  11      283.34      254.26     39.57 o
   2   9  11       37.15       79.00     35.62 o
   3   9  11      217.70      206.95     34.94 o
   4   9  11      610.69      651.00     37.22 o
   5   9  11       26.90       60.33     33.43 o
   6   9  11        0.20       66.17     35.43 o
   7   9  11       30.80       72.58     34.98 o
   8   9  11        0.43       78.78     36.34 o
   9   9  11        0.14       52.74     37.97 o
  10   9  11        0.25        0.54     38.71 o
  11   9  11       34.23       65.30     40.92 o
 -11  10  11        4.42       82.92     47.80 o
 -10  10  11      243.08      294.55     45.09 o
  -9  10  11      501.59      507.95     48.40 o
  -8  10  11       52.23       84.97     45.25 o
  -7  10  11      610.75      573.29     50.95 o
  -6  10  11        9.47       30.99     43.80 o
  -5  10  11     5073.36     5024.31     55.49 o
  -4  10  11        0.06       23.30     37.60 o
  -3  10  11      156.31      165.81     38.29 o
  -2  10  11       10.04       39.50     40.22 o
  -1  10  11     2070.93     1978.77     40.49 o
   0  10  11      142.59      193.18     35.25 o
   1  10  11       73.04       74.59     39.57 o
   2  10  11     1310.18     1363.38     55.12 o
   3  10  11      699.58      675.39     35.86 o
   4  10  11     5165.60     4702.74    105.24 o
   5  10  11       88.34       85.72     37.14 o
   6  10  11        8.46        5.34     35.83 o
   7  10  11        4.43      -18.60     34.20 o
   8  10  11      860.29      762.69     42.09 o
   9  10  11       13.52       57.16     36.84 o
  10  10  11       90.10       85.49     41.30 o
 -11  11  11        5.52       49.64     47.48 o
 -10  11  11        0.06       28.08     56.28 o
  -9  11  11       53.80      113.76     46.16 o
  -8  11  11      147.26      228.07     43.71 o
  -7  11  11      356.72      372.13     56.98 o
  -6  11  11      304.15      303.71     44.73 o
  -5  11  11      408.36      417.11     43.47 o
  -4  11  11      578.91      634.14     37.84 o
  -3  11  11      380.34      358.07     42.52 o
  -2  11  11      204.28      207.33     41.39 o
  -1  11  11        3.13       38.11     39.80 o
   0  11  11      656.40      617.02     38.22 o
   1  11  11       42.29      126.40     37.66 o
   2  11  11     2335.64     2335.28     43.04 o
   3  11  11       71.25      136.92     38.36 o
   4  11  11        1.69       43.95     34.07 o
   5  11  11     1875.61     1656.91     37.60 o
   6  11  11       25.42       37.81     37.86 o
   7  11  11      151.38      142.90     36.36 o
   8  11  11       67.79       77.34     36.96 o
   9  11  11        0.61      -25.72     37.41 o
  10  11  11       41.87       48.71     42.62 o
 -11  12  11        0.02       28.11     53.48 o
 -10  12  11       11.46       84.13     48.35 o
  -9  12  11       75.84       73.59     49.84 o
  -8  12  11       33.02       41.53     43.60 o
  -7  12  11        2.70       77.36     51.70 o
  -6  12  11      557.61      608.00     46.04 o
  -5  12  11      947.00      797.42     43.22 o
  -4  12  11      152.01      114.54     41.88 o
  -3  12  11      259.08      311.01     39.24 o
  -2  12  11        9.72       52.46     41.09 o
  -1  12  11       28.96       62.78     39.30 o
   0  12  11      231.59      298.97     37.55 o
   1  12  11       15.41       43.20     36.06 o
   2  12  11       50.30       41.13     38.40 o
   3  12  11       32.50       78.09     37.75 o
   4  12  11      781.07      833.33     39.19 o
   5  12  11       24.06       68.93     35.27 o
   6  12  11      527.66      503.77     35.84 o
   7  12  11        5.09       49.05     35.79 o
   8  12  11       31.42       78.48     38.72 o
   9  12  11       74.93      104.64     34.61 o
  10  12  11        0.64       60.14     36.60 o
 -10  13  11        0.09       30.15     49.80 o
  -9  13  11      180.55      166.07     42.09 o
  -8  13  11       13.76       19.36     43.82 o
  -7  13  11        9.16       35.12     41.83 o
  -6  13  11      350.37      349.40     43.69 o
  -5  13  11       34.95       78.35     43.60 o
  -4  13  11        8.32        5.17     41.22 o
  -3  13  11     1886.37     1729.91     41.93 o
  -2  13  11      444.61      443.68     41.83 o
  -1  13  11      469.38      437.82     41.64 o
   0  13  11      693.17      657.99     37.85 o
   1  13  11      163.34      181.04     35.81 o
   2  13  11       34.27       68.85     36.03 o
   3  13  11       55.60       58.13     34.53 o
   4  13  11       15.83       22.92     40.94 o
   5  13  11       83.25      109.35     37.58 o
   6  13  11      228.45      205.87     41.31 o
   7  13  11      223.17      176.50     37.41 o
   8  13  11        5.84       36.26     39.61 o
   9  13  11        0.63       80.03     40.23 o
 -10  14  11       92.52       75.03     51.18 o
  -9  14  11       15.61        7.20     43.89 o
  -8  14  11        4.44       -2.77     46.05 o
  -7  14  11      114.02      109.13     44.33 o
  -6  14  11       13.22       58.11     43.64 o
  -5  14  11      460.48      452.42     42.04 o
  -4  14  11       88.42       97.35     44.96 o
  -3  14  11      635.36      593.33     55.88 o
  -2  14  11       34.16       65.26     38.24 o
  -1  14  11       21.62       53.18     38.81 o
   0  14  11      292.82      317.93     36.72 o
   1  14  11      180.88      171.05     34.73 o
   2  14  11       13.23       64.79     34.63 o
   3  14  11      133.94      143.92     34.29 o
   4  14  11      763.09      735.52     36.58 o
   5  14  11      497.97      571.53     36.37 o
   6  14  11      280.58      236.09     36.98 o
   7  14  11       89.36       73.75     38.37 o
   8  14  11      178.70      201.36     44.45 o
   9  14  11       20.05       69.76     45.66 o
 -10  15  11        0.38       43.10     52.96 o
  -9  15  11       48.96       98.39     41.69 o
  -8  15  11       60.53       28.57     44.61 o
  -7  15  11       48.37      137.56     47.39 o
  -6  15  11        5.35       30.37     47.38 o
  -5  15  11      131.39       99.35     41.14 o
  -4  15  11       23.12       60.17     41.44 o
  -3  15  11      324.89      399.59     54.41 o
  -2  15  11      468.43      476.95     39.46 o
  -1  15  11       28.94       92.70     38.13 o
   0  15  11      307.45      247.23     38.70 o
   1  15  11      302.05      345.26     38.55 o
   2  15  11       18.42       51.98     36.44 o
   3  15  11      130.42      118.84     36.35 o
   4  15  11      110.28      113.37     35.82 o
   5  15  11       48.58       53.31     37.77 o
   6  15  11        1.64       41.11     40.01 o
   7  15  11       24.22       59.09     38.17 o
   8  15  11        0.88       70.32     41.48 o
   9  15  11        3.10       87.25     37.97 o
  -9  16  11       39.13      110.98     47.44 o
  -8  16  11       38.80       63.36     41.11 o
  -7  16  11        3.24       56.65     45.28 o
  -6  16  11        1.22      102.26     49.97 o
  -5  16  11        1.95       25.44     41.47 o
  -4  16  11      240.56      304.27     46.72 o
  -3  16  11        5.36       77.55     38.17 o
  -2  16  11       50.22       49.67     39.12 o
  -1  16  11       43.50      101.07     36.49 o
   0  16  11        1.20       93.86     37.65 o
   1  16  11        0.04       32.79     36.88 o
   2  16  11        3.29       -3.59     35.76 o
   3  16  11      401.16      363.67     36.56 o
   4  16  11      203.47      294.43     38.89 o
   5  16  11        2.36       87.55     39.42 o
   6  16  11       40.71       16.39     39.09 o
   7  16  11        5.91       29.19     39.60 o
   8  16  11       40.70       41.68     39.63 o
  -9  17  11        1.22       40.51     47.80 o
  -8  17  11       55.75       60.69     44.05 o
  -7  17  11       98.25       59.31     44.87 o
  -6  17  11       58.74       98.23     46.89 o
  -5  17  11       65.77       73.05     49.78 o
  -4  17  11       93.86      115.36     44.39 o
  -3  17  11      235.87      318.93     47.20 o
  -2  17  11       49.96       30.84     38.55 o
  -1  17  11      220.49      134.04     37.14 o
   0  17  11       17.72       48.27     35.91 o
   1  17  11       17.50       87.68     36.10 o
   2  17  11       61.01       70.25     33.97 o
   3  17  11       13.13       27.67     36.78 o
   4  17  11      176.57      170.45     40.29 o
   5  17  11       10.69       39.82     38.70 o
   6  17  11       29.41       27.72     41.15 o
   7  17  11       85.43      108.19     44.24 o
   8  17  11        4.05      -43.06     42.80 o
  -8  18  11       15.20       43.24     48.30 o
  -7  18  11        0.16       48.60     49.08 o
  -6  18  11       42.28      124.03     48.70 o
  -5  18  11        1.34       73.45     49.58 o
  -4  18  11       37.09      124.42     47.69 o
  -3  18  11       13.68       68.48     47.70 o
  -2  18  11      157.17      189.84     40.76 o
  -1  18  11       75.69      100.24     37.40 o
   0  18  11      422.06      442.51     37.22 o
   1  18  11      180.70      207.38     37.65 o
   2  18  11        5.49       30.84     38.84 o
   3  18  11       16.77       80.93     40.00 o
   4  18  11        1.74       51.32     41.09 o
   5  18  11      177.23      177.57     42.22 o
   6  18  11        3.40       58.20     41.00 o
   7  18  11       32.50       83.17     42.03 o
  -8  19  11       32.56       71.88     48.05 o
  -7  19  11      167.43      103.53     53.71 o
  -6  19  11        0.21       -5.50     52.86 o
  -5  19  11       49.26       51.17     52.68 o
  -4  19  11        1.49       45.87     48.40 o
  -3  19  11      903.67      813.81     39.07 o
  -2  19  11      464.32      418.20     40.56 o
  -1  19  11       42.28       42.21     37.08 o
   0  19  11      142.41      169.64     38.22 o
   1  19  11      175.61      163.09     38.43 o
   2  19  11      659.98      663.67     38.91 o
   3  19  11       68.78       96.19     40.66 o
   4  19  11       75.99       85.59     42.06 o
   5  19  11       16.07       49.11     36.53 o
   6  19  11      348.71      330.76     42.45 o
   7  19  11       23.14       58.80     41.38 o
  -7  20  11        0.23       25.99     52.46 o
  -6  20  11       52.49       65.15     50.41 o
  -5  20  11       12.40       44.52     55.34 o
  -4  20  11        0.01       33.05     46.90 o
  -3  20  11       15.51       58.45     39.70 o
  -2  20  11        2.24       42.25     38.36 o
  -1  20  11        0.54       58.79     36.93 o
   0  20  11       14.84       45.96     38.44 o
   1  20  11        2.23       55.90     40.16 o
   2  20  11      133.60       89.30     42.11 o
   3  20  11       15.13       39.44     41.41 o
   4  20  11        4.13       73.08     37.26 o
   5  20  11       19.95       24.69     43.02 o
   6  20  11        0.40       23.70     45.22 o
  -6  21  11       13.30       27.62     53.39 o
  -5  21  11        5.83       78.88     53.92 o
  -4  21  11        5.72       29.94     47.23 o
  -3  21  11       38.26       32.17     39.26 o
  -2  21  11        5.03       46.07     39.65 o
  -1  21  11       81.95       69.56     38.92 o
   0  21  11      163.02      183.96     39.75 o
   1  21  11       37.38       18.91     37.32 o
   2  21  11       16.00       77.41     38.49 o
   3  21  11        4.20       41.04     45.09 o
   4  21  11        0.04       61.39     44.21 o
   5  21  11       34.78       76.48     45.94 o
  -5  22  11      218.06      155.15     48.92 o
  -4  22  11        2.35       30.61     48.13 o
  -3  22  11        0.01       27.12     46.43 o
  -2  22  11        7.56        7.46     40.57 o
  -1  22  11      217.26      224.80     41.36 o
   0  22  11        1.23       33.34     38.71 o
   1  22  11       27.02       32.34     40.73 o
   2  22  11       42.41       60.79     40.54 o
   3  22  11       35.31       75.58     44.88 o
   4  22  11        5.99       57.61     45.85 o
  -3  23  11       35.41      142.45     47.66 o
  -2  23  11       86.06       80.62     45.29 o
  -1  23  11       71.28       71.14     43.37 o
   0  23  11        0.31       30.02     41.87 o
   1  23  11       22.98       29.18     40.63 o
   2  23  11       80.47       75.96     42.54 o
 -12   0  12        0.48       72.56     53.42 o
 -11   0  12       70.51      103.52     49.14 o
 -10   0  12        1.04       52.20     47.99 o
  -9   0  12       12.44      118.69     43.93 o
  -8   0  12      583.99      543.07     46.52 o
  -7   0  12        2.26       56.09     45.56 o
  -6   0  12       57.95       65.78     45.99 o
  -5   0  12      264.60      384.95     50.60 o
  -4   0  12      746.38      854.11     60.24 o
  -3   0  12      379.24      278.53     51.13 o
  -2   0  12     2403.37     2743.71     62.05 o
  -1   0  12      562.93      439.45     49.64 o
   0   0  12      252.90      130.58     47.56 o
   1   0  12     6731.97     6040.78     65.93 o
   2   0  12     1140.86     1138.26     48.84 o
   3   0  12      479.63      578.83     49.48 o
   4   0  12        0.96       69.52     45.75 o
   5   0  12      590.51      577.93     51.70 o
   6   0  12        2.66       19.74     48.72 o
   7   0  12      110.17      130.50     42.09 o
   8   0  12       55.30       65.02     46.06 o
   9   0  12       10.55       72.04     48.00 o
  10   0  12        5.38       52.24     49.00 o
  11   0  12       26.31       22.29     48.74 o
 -12   1  12      129.96      146.61     39.42 o
 -11   1  12       25.47       47.71     34.83 o
 -10   1  12        7.24       26.82     33.03 o
  -9   1  12      107.40       84.65     33.50 o
  -8   1  12       73.04      163.55     32.50 o
  -7   1  12     1095.83     1177.01     35.49 o
  -6   1  12      738.73      723.00     34.49 o
  -5   1  12      140.66      111.53     35.92 o
  -4   1  12      550.98      464.21     46.45 o
  -3   1  12      411.74      448.68     37.36 o
  -2   1  12      105.32       78.73     36.53 o
  -1   1  12     2357.21     2121.14     40.64 o
   0   1  12     2623.78     2674.05     40.53 o
   1   1  12      253.38      149.52     36.62 o
   2   1  12     2020.88     1946.29     38.10 o
   3   1  12       13.76       -2.35     33.81 o
   4   1  12        7.52       41.58     33.44 o
   5   1  12      260.83      284.95     32.92 o
   6   1  12       19.72       56.50     32.86 o
   7   1  12      243.19      232.45     32.80 o
   8   1  12        7.59       70.85     33.25 o
   9   1  12       57.22       84.92     33.41 o
  10   1  12       13.10        5.53     34.39 o
  11   1  12      114.17      142.93     37.62 o
 -12   2  12       10.79       59.28     39.95 o
 -11   2  12       28.31       23.21     35.26 o
 -10   2  12      101.25      104.83     33.57 o
  -9   2  12        0.02       18.97     35.06 o
  -8   2  12       10.55       42.75     33.53 o
  -7   2  12      384.82      413.53     34.44 o
  -6   2  12       20.23       71.14     32.47 o
  -5   2  12      159.59      170.71     33.94 o
  -4   2  12      198.17      262.42     34.45 o
  -3   2  12     1264.95     1266.14     41.27 o
  -2   2  12     3927.81     3685.70     45.48 o
  -1   2  12       73.03      130.43     36.09 o
   0   2  12      296.76      291.65     36.51 o
   1   2  12      895.01      798.11     35.73 o
   2   2  12      689.85      742.66     35.33 o
   3   2  12     1508.27     1459.37     35.41 o
   4   2  12       40.74       71.34     31.31 o
   5   2  12      442.81      473.85     33.53 o
   6   2  12       57.21       96.18     31.94 o
   7   2  12       12.93       45.67     32.19 o
   8   2  12       28.66       41.93     32.02 o
   9   2  12        2.47       47.64     32.65 o
  10   2  12       49.15      108.89     34.92 o
  11   2  12        3.70       58.25     34.63 o
 -12   3  12      221.24      214.85     41.53 o
 -11   3  12      274.74      322.25     39.00 o
 -10   3  12        0.69       52.50     36.22 o
  -9   3  12      169.19      214.09     34.31 o
  -8   3  12        9.03       53.90     32.53 o
  -7   3  12      612.15      589.06     35.21 o
  -6   3  12       29.31       61.04     34.20 o
  -5   3  12       87.17      126.20     37.22 o
  -4   3  12     4398.14     4003.35     43.27 o
  -3   3  12       15.82       64.82     39.48 o
  -2   3  12     1029.41     1230.69     40.31 o
  -1   3  12       44.08       84.97     38.37 o
   0   3  12     6615.89     6311.69     49.12 o
   1   3  12     1654.50     1268.71     38.28 o
   2   3  12     3678.02     3794.47     41.38 o
   3   3  12      169.72      159.26     31.56 o
   4   3  12     3977.24     4064.80     39.41 o
   5   3  12       31.58       76.05     32.03 o
   6   3  12      969.07      837.33     33.93 o
   7   3  12      255.76      241.87     31.23 o
   8   3  12       54.81       51.47     31.81 o
   9   3  12      112.36      144.90     33.14 o
  10   3  12      138.47      129.05     34.49 o
  11   3  12      152.91       90.20     37.54 o
 -12   4  12       18.06      102.51     39.61 o
 -11   4  12        0.01       -3.29     38.06 o
 -10   4  12      173.38      156.94     37.86 o
  -9   4  12       21.38       39.36     36.67 o
  -8   4  12      241.55      329.27     33.29 o
  -7   4  12      980.70      908.12     35.05 o
  -6   4  12       85.97      149.31     38.08 o
  -5   4  12      326.58      433.24     38.01 o
  -4   4  12     2244.61     2439.26     39.28 o
  -3   4  12      216.15      206.23     39.57 o
  -2   4  12      270.07      206.75     38.23 o
  -1   4  12       20.06       42.58     36.75 o
   0   4  12      639.55      784.81     37.26 o
   1   4  12       96.74      189.76     36.73 o
   2   4  12      875.22      900.90     35.98 o
   3   4  12       81.40      149.95     32.40 o
   4   4  12       36.95      125.65     34.04 o
   5   4  12     1747.69     1583.47     36.03 o
   6   4  12      176.12      202.72     32.62 o
   7   4  12        0.89       38.27     33.45 o
   8   4  12      598.69      588.66     31.86 o
   9   4  12       37.43      102.03     32.71 o
  10   4  12       11.98       52.81     34.12 o
  11   4  12       44.76       79.27     36.33 o
 -12   5  12        6.36       22.25     40.69 o
 -11   5  12      145.36      129.16     41.24 o
 -10   5  12       69.49      120.46     37.85 o
  -9   5  12       37.44       83.80     37.71 o
  -8   5  12      238.15      291.33     37.23 o
  -7   5  12     1139.48     1089.49     37.77 o
  -6   5  12      957.52      967.68     40.39 o
  -5   5  12       17.73       40.46     36.99 o
  -4   5  12        1.82       -3.45     33.36 o
  -3   5  12     2669.29     2687.84     41.62 o
  -2   5  12     1336.11     1481.78     45.00 o
  -1   5  12      980.50      980.77     39.47 o
   0   5  12      220.58      224.24     37.89 o
   1   5  12     1761.14     1772.78     37.56 o
   2   5  12     1498.71     1578.76     36.81 o
   3   5  12     2382.96     2055.48     36.42 o
   4   5  12       35.45       86.46     32.43 o
   5   5  12      159.81      176.89     32.57 o
   6   5  12     1297.39     1534.54     34.52 o
   7   5  12      535.64      530.33     33.94 o
   8   5  12        0.19       43.72     33.20 o
   9   5  12      164.70      188.26     35.27 o
  10   5  12      274.77      320.65     36.29 o
  11   5  12       16.39      -13.83     35.99 o
 -12   6  12        0.38       38.19     40.20 o
 -11   6  12       53.70       99.76     40.94 o
 -10   6  12       38.40       98.67     39.17 o
  -9   6  12      580.62      578.20     36.65 o
  -8   6  12      680.05      583.31     40.32 o
  -7   6  12      346.17      382.67     39.99 o
  -6   6  12        0.52       40.81     35.58 o
  -5   6  12     2926.91     2882.87     45.11 o
  -4   6  12     1577.75     1511.06     40.63 o
  -3   6  12      170.50      165.12     37.12 o
  -2   6  12       75.14      171.54     41.20 o
  -1   6  12      714.62      638.08     39.95 o
   0   6  12       43.47      102.58     36.76 o
   1   6  12     1502.32     1495.62     36.89 o
   2   6  12      601.95      751.09     36.66 o
   3   6  12      188.36      184.44     34.41 o
   4   6  12     3591.42     3441.72     43.15 o
   5   6  12      928.74      953.38     32.55 o
   6   6  12      229.89      247.81     33.96 o
   7   6  12       22.25       62.93     33.78 o
   8   6  12       91.57      137.15     31.92 o
   9   6  12       65.88       79.46     34.01 o
  10   6  12       95.47       80.16     33.69 o
  11   6  12      260.31      241.82     35.86 o
 -12   7  12       63.42       45.65     43.09 o
 -11   7  12       30.58       23.68     39.08 o
 -10   7  12        1.22       30.77     40.26 o
  -9   7  12      137.78      197.06     40.41 o
  -8   7  12      139.29      185.03     38.92 o
  -7   7  12        2.68       47.05     38.71 o
  -6   7  12      229.98      211.17     36.15 o
  -5   7  12       13.48       32.50     36.64 o
  -4   7  12       24.52       84.09     36.61 o
  -3   7  12       92.06      163.32     40.25 o
  -2   7  12       65.36       68.83     37.10 o
  -1   7  12      201.47      193.45     44.24 o
   0   7  12     1318.60     1330.80     40.93 o
   1   7  12      679.76      753.34     36.45 o
   2   7  12     1747.62     1689.86     37.23 o
   3   7  12      151.05      160.71     32.81 o
   4   7  12      186.65      270.07     33.34 o
   5   7  12        0.66       39.40     33.33 o
   6   7  12      112.06       96.67     33.32 o
   7   7  12      300.93      300.25     31.21 o
   8   7  12        1.62       15.33     33.53 o
   9   7  12       21.26       55.72     34.46 o
  10   7  12        6.42       29.70     34.92 o
  11   7  12        1.07       20.51     37.19 o
 -12   8  12       15.77       70.81     42.93 o
 -11   8  12        3.12       54.92     42.80 o
 -10   8  12       14.40       53.48     39.41 o
  -9   8  12      138.89      137.81     39.42 o
  -8   8  12       50.05       62.84     38.64 o
  -7   8  12      590.00      585.75     44.41 o
  -6   8  12       57.62       95.13     36.88 o
  -5   8  12      613.54      586.57     36.31 o
  -4   8  12      548.98      528.76     39.19 o
  -3   8  12      379.29      253.88     39.31 o
  -2   8  12      369.48      464.43     39.56 o
  -1   8  12      159.00      201.94     46.63 o
   0   8  12        0.06       10.14     40.06 o
   1   8  12      134.79      111.71     36.10 o
   2   8  12     3358.66     3288.96     40.79 o
   3   8  12      284.51      355.49     35.94 o
   4   8  12     3660.88     3578.67     40.17 o
   5   8  12     1489.33     1425.55     34.61 o
   6   8  12      148.17      164.58     34.00 o
   7   8  12      574.03      562.02     34.78 o
   8   8  12      174.02      162.82     35.83 o
   9   8  12       97.54      128.92     33.45 o
  10   8  12        3.68       72.60     35.44 o
 -11   9  12      142.17      128.14     44.42 o
 -10   9  12       30.55       33.78     39.70 o
  -9   9  12      102.63       93.84     38.46 o
  -8   9  12      203.06      228.33     41.19 o
  -7   9  12     1034.82     1038.32     49.80 o
  -6   9  12       76.56      116.23     40.70 o
  -5   9  12      557.56      610.22     40.68 o
  -4   9  12      178.80      252.37     39.68 o
  -3   9  12     3335.88     3423.87     47.98 o
  -2   9  12      724.33      815.75     39.52 o
  -1   9  12      538.96      565.04     39.46 o
   0   9  12       17.59       47.27     41.84 o
   1   9  12      275.83      233.04     35.40 o
   2   9  12      259.57      352.88     37.13 o
   3   9  12      949.56      911.74     37.04 o
   4   9  12     5702.32     5431.62     42.92 o
   5   9  12      587.10      618.94     34.10 o
   6   9  12      911.17     1024.27     34.63 o
   7   9  12      106.25      164.23     34.87 o
   8   9  12      356.54      337.39     36.34 o
   9   9  12        7.66       25.09     36.37 o
  10   9  12      177.17      154.59     37.11 o
 -11  10  12        9.22       38.38     46.94 o
 -10  10  12       41.26       29.43     45.21 o
  -9  10  12       29.41       47.88     42.05 o
  -8  10  12       14.43       19.34     41.58 o
  -7  10  12        4.80       28.37     44.83 o
  -6  10  12      537.82      532.38     42.18 o
  -5  10  12       68.60       80.64     38.50 o
  -4  10  12      964.03     1033.60     41.67 o
  -3  10  12     2185.49     2136.75     53.44 o
  -2  10  12      123.92      177.28     40.25 o
  -1  10  12       66.95       62.75     40.42 o
   0  10  12      281.96      282.97     39.94 o
   1  10  12      696.16      674.73     38.63 o
   2  10  12      120.12      120.45     35.52 o
   3  10  12      428.52      377.33     35.68 o
   4  10  12      758.37      742.34     35.54 o
   5  10  12        8.90       80.69     35.87 o
   6  10  12      110.99      127.96     36.75 o
   7  10  12       25.70       49.78     37.84 o
   8  10  12        2.02       97.09     39.74 o
   9  10  12      160.50      223.79     43.85 o
  10  10  12        5.54       63.37     40.80 o
 -11  11  12       57.10      136.61     46.68 o
 -10  11  12       14.40       73.98     43.30 o
  -9  11  12       94.00      100.16     47.76 o
  -8  11  12       59.64       70.01     44.07 o
  -7  11  12       16.71       15.60     46.12 o
  -6  11  12      332.54      409.07     41.69 o
  -5  11  12      148.55       89.92     37.53 o
  -4  11  12      299.03      316.61     37.48 o
  -3  11  12       54.26       63.19     40.22 o
  -2  11  12     1677.80     1606.69     41.12 o
  -1  11  12       73.84       57.30     37.75 o
   0  11  12      341.49      342.53     38.31 o
   1  11  12       14.76       51.26     41.51 o
   2  11  12     1569.29     1657.65     41.32 o
   3  11  12      182.24      249.98     33.74 o
   4  11  12     1359.12     1167.20     38.12 o
   5  11  12      971.37      879.73     37.73 o
   6  11  12      492.04      491.35     35.56 o
   7  11  12        2.14        7.84     40.35 o
   8  11  12       66.06      116.92     35.41 o
   9  11  12      151.61      163.07     39.03 o
  10  11  12        0.22        3.86     39.16 o
 -11  12  12       38.56       64.40     47.67 o
 -10  12  12       37.57       67.88     49.39 o
  -9  12  12      156.00      223.96     51.85 o
  -8  12  12      298.07      278.70     51.40 o
  -7  12  12        8.76       15.15     45.13 o
  -6  12  12       46.38       48.62     42.21 o
  -5  12  12      525.41      495.62     36.15 o
  -4  12  12      338.04      383.71     39.84 o
  -3  12  12      255.20      280.31     38.62 o
  -2  12  12      908.78      856.08     39.37 o
  -1  12  12      675.98      664.20     39.83 o
   0  12  12        2.74       42.62     37.44 o
   1  12  12       10.17       44.34     36.19 o
   2  12  12        1.06       13.07     38.69 o
   3  12  12      459.33      529.33     36.56 o
   4  12  12     1773.50     1932.63     38.76 o
   5  12  12      367.04      356.09     36.42 o
   6  12  12      691.49      668.50     32.93 o
   7  12  12       25.96       57.30     34.77 o
   8  12  12        0.68       56.84     40.00 o
   9  12  12        7.60        4.74     34.33 o
  10  12  12        5.00       44.34     37.14 o
 -10  13  12       31.57       81.07     49.94 o
  -9  13  12        8.03       37.35     47.83 o
  -8  13  12        0.96       93.73     46.97 o
  -7  13  12      133.75      118.89     47.67 o
  -6  13  12       17.65       33.61     44.22 o
  -5  13  12       17.08       48.93     39.09 o
  -4  13  12      538.25      508.57     41.13 o
  -3  13  12       37.09       66.57     38.65 o
  -2  13  12       56.02       59.55     40.09 o
  -1  13  12      171.41      208.87     36.28 o
   0  13  12      325.71      364.90     38.66 o
   1  13  12      142.59      175.26     35.66 o
   2  13  12       87.71       99.71     36.28 o
   3  13  12        0.04       39.42     38.50 o
   4  13  12      636.37      632.70     43.03 o
   5  13  12       25.91       18.18     36.11 o
   6  13  12       64.96      133.40     37.33 o
   7  13  12       11.85      -11.90     38.60 o
   8  13  12       29.58       68.72     32.64 o
   9  13  12        0.03       85.51     42.80 o
 -10  14  12        1.13       37.96     59.09 o
  -9  14  12      130.20      138.65     48.72 o
  -8  14  12        4.46       85.12     44.70 o
  -7  14  12       17.75       81.97     50.40 o
  -6  14  12        0.27       45.70     45.94 o
  -5  14  12       63.54       83.92     44.23 o
  -4  14  12       89.57      141.52     37.34 o
  -3  14  12      129.07      127.36     39.74 o
  -2  14  12      105.37       82.18     39.32 o
  -1  14  12      124.91      157.72     38.33 o
   0  14  12        7.58       35.22     35.92 o
   1  14  12      279.07      363.28     35.56 o
   2  14  12      349.99      364.08     37.11 o
   3  14  12        0.00       43.06     34.97 o
   4  14  12      217.96      238.04     36.53 o
   5  14  12       12.21       16.06     37.09 o
   6  14  12       17.55       50.51     38.56 o
   7  14  12       67.01       95.13     43.49 o
   8  14  12      234.14      233.74     43.82 o
   9  14  12        2.12       45.15     41.49 o
 -10  15  12        0.07       -3.11     52.19 o
  -9  15  12       33.73       12.40     49.23 o
  -8  15  12       25.49        3.76     47.42 o
  -7  15  12        5.33       80.68     47.82 o
  -6  15  12      206.08      241.53     51.96 o
  -5  15  12        4.80       28.94     42.12 o
  -4  15  12      101.01      105.47     39.39 o
  -3  15  12      353.82      374.81     41.77 o
  -2  15  12      645.77      708.31     41.30 o
  -1  15  12      572.58      476.41     40.76 o
   0  15  12        7.44       27.82     37.20 o
   1  15  12       94.91       91.70     37.05 o
   2  15  12       99.41      183.46     35.55 o
   3  15  12      304.23      327.75     37.31 o
   4  15  12      460.57      383.92     40.39 o
   5  15  12        2.42       28.52     38.80 o
   6  15  12      129.43      173.14     34.20 o
   7  15  12        2.36       29.22     36.81 o
   8  15  12        1.22       90.16     44.37 o
  -9  16  12       34.35       91.68     53.98 o
  -8  16  12        4.85       86.71     49.31 o
  -7  16  12       61.24       67.42     45.88 o
  -6  16  12      185.62      180.04     47.63 o
  -5  16  12       10.10       25.06     45.12 o
  -4  16  12        0.42       77.13     41.60 o
  -3  16  12      215.83      216.97     40.25 o
  -2  16  12      140.70      187.61     39.95 o
  -1  16  12       51.45       88.70     39.53 o
   0  16  12      199.79      231.88     38.53 o
   1  16  12      167.96      222.69     36.75 o
   2  16  12       35.36       42.35     35.85 o
   3  16  12       14.65       49.03     38.87 o
   4  16  12      267.60      298.27     40.55 o
   5  16  12      109.73      115.99     38.98 o
   6  16  12       71.57      123.92     40.98 o
   7  16  12       49.43       79.79     36.79 o
   8  16  12       52.89       76.33     41.94 o
  -9  17  12       29.96       85.96     52.65 o
  -8  17  12       36.55       98.27     47.48 o
  -7  17  12      137.88      142.27     50.79 o
  -6  17  12        0.44      127.35     53.46 o
  -5  17  12       55.28      110.92     47.44 o
  -4  17  12       71.29      110.82     46.55 o
  -3  17  12      232.93      158.42     43.47 o
  -2  17  12       70.47       94.14     40.32 o
  -1  17  12      307.33      295.20     37.17 o
   0  17  12       75.52      110.82     38.60 o
   1  17  12       71.01       91.75     35.10 o
   2  17  12        9.92       60.49     35.22 o
   3  17  12      154.63      185.81     40.97 o
   4  17  12        1.90       69.42     39.99 o
   5  17  12        0.60       46.69     38.73 o
   6  17  12      114.59      127.19     41.94 o
   7  17  12       21.55       50.46     38.40 o
  -8  18  12        5.94       20.22     52.16 o
  -7  18  12       13.20       28.73     48.79 o
  -6  18  12       20.78      -36.46     47.57 o
  -5  18  12      241.29      202.85     49.63 o
  -4  18  12      183.46      132.42     46.24 o
  -3  18  12        6.34      -11.79     40.69 o
  -2  18  12      123.06      132.52     40.95 o
  -1  18  12        6.18       47.80     37.39 o
   0  18  12      101.04      132.21     38.05 o
   1  18  12        0.88       48.05     37.43 o
   2  18  12      605.38      630.36     40.53 o
   3  18  12       45.09       35.20     37.39 o
   4  18  12      217.98      201.41     39.29 o
   5  18  12       30.15       48.16     39.67 o
   6  18  12       83.24      106.10     41.84 o
   7  18  12       53.63       41.44     40.01 o
  -7  19  12       37.20       60.78     57.35 o
  -6  19  12      103.97      175.54     57.20 o
  -5  19  12        0.20       94.38     51.71 o
  -4  19  12        9.79       31.61     43.37 o
  -3  19  12        7.62       85.96     40.49 o
  -2  19  12        0.24       46.60     41.11 o
  -1  19  12      196.03      136.31     41.08 o
   0  19  12       26.06       63.40     37.71 o
   1  19  12        0.50       12.26     39.00 o
   2  19  12       40.22       63.61     38.61 o
   3  19  12       54.42       93.78     41.66 o
   4  19  12       15.17       54.23     42.52 o
   5  19  12        6.57       46.44     42.35 o
   6  19  12       86.40       79.30     40.96 o
  -7  20  12       20.65       79.99     59.35 o
  -6  20  12        4.07       59.95     58.28 o
  -5  20  12       55.75      143.86     55.79 o
  -4  20  12      210.19      203.72     43.95 o
  -3  20  12       63.09       88.70     45.12 o
  -2  20  12      230.21      139.70     41.45 o
  -1  20  12       77.35       88.24     41.55 o
   0  20  12      194.32      199.53     37.72 o
   1  20  12       16.85       67.04     38.63 o
   2  20  12      304.64      237.35     39.23 o
   3  20  12        4.01       65.16     42.56 o
   4  20  12       80.41      122.29     43.91 o
   5  20  12       37.72       22.03     44.04 o
  -6  21  12        7.16      -50.35     59.42 o
  -5  21  12       17.79       -7.30     54.65 o
  -4  21  12       76.55      112.11     45.60 o
  -3  21  12      104.41       83.93     43.62 o
  -2  21  12        2.54       40.68     43.16 o
  -1  21  12        4.25       36.53     42.15 o
   0  21  12        3.22       23.30     37.32 o
   1  21  12       99.81      109.25     38.55 o
   2  21  12      114.74      122.90     39.74 o
   3  21  12        7.07       61.92     39.77 o
   4  21  12        4.50       65.13     45.44 o
  -4  22  12       27.65       16.81     46.14 o
  -3  22  12       63.61       85.45     41.57 o
  -2  22  12        5.81       67.49     45.01 o
  -1  22  12        2.76       23.84     40.38 o
   0  22  12        3.36       53.56     40.87 o
   1  22  12       69.78      114.49     41.43 o
   2  22  12        4.86       35.70     41.57 o
   3  22  12        8.76       11.22     40.93 o
  -3  23  12       93.44       75.14     45.28 o
  -2  23  12       16.41       67.31     47.31 o
  -1  23  12        0.58       59.38     44.00 o
   0  23  12      108.68       69.20     41.68 o
   1  23  12       14.20        9.11     43.82 o
   2  23  12       25.11       30.51     42.95 o
 -12   1  13       24.34       59.24     37.42 o
 -11   1  13      130.77      105.93     36.05 o
 -10   1  13       49.91       73.56     34.35 o
  -9   1  13       72.51      107.87     34.75 o
  -8   1  13      202.14      195.26     32.84 o
  -7   1  13      579.68      510.16     32.28 o
  -6   1  13       27.32       35.18     32.19 o
  -5   1  13      475.64      486.11     35.98 o
  -4   1  13      935.69     1002.51     43.92 o
  -3   1  13      305.79      281.76     34.26 o
  -2   1  13      121.25       89.79     36.02 o
  -1   1  13        2.79        3.05     36.32 o
   0   1  13      989.04      967.47     35.85 o
   1   1  13      218.33      216.26     34.72 o
   2   1  13     2956.55     3074.38     39.06 o
   3   1  13       10.91       82.35     33.49 o
   4   1  13      946.12      918.15     34.33 o
   5   1  13      264.57      267.25     34.47 o
   6   1  13     1178.80     1220.38     33.93 o
   7   1  13      195.26      274.56     32.15 o
   8   1  13       43.64       67.95     33.19 o
   9   1  13       15.19       54.91     33.97 o
  10   1  13       20.59       47.01     32.35 o
  11   1  13       97.32      149.78     39.86 o
 -12   2  13       14.77       63.86     37.44 o
 -11   2  13      140.86      171.37     35.83 o
 -10   2  13       59.90       97.62     34.92 o
  -9   2  13       10.16       33.11     36.29 o
  -8   2  13       87.59       80.09     33.27 o
  -7   2  13     1515.86     1348.04     34.76 o
  -6   2  13     1305.56     1213.83     35.28 o
  -5   2  13        1.31       21.88     37.21 o
  -4   2  13      251.61      337.12     40.60 o
  -3   2  13      187.91      171.27     33.67 o
  -2   2  13     5626.41     5533.09     51.73 o
  -1   2  13      470.79      389.13     34.72 o
   0   2  13      959.75      952.83     36.24 o
   1   2  13      203.45      209.83     32.57 o
   2   2  13     6890.98     6454.64     45.16 o
   3   2  13      126.17      118.13     31.01 o
   4   2  13      347.81      274.79     33.40 o
   5   2  13      118.05      120.88     32.29 o
   6   2  13     1241.37     1297.43     35.91 o
   7   2  13      413.34      393.21     33.97 o
   8   2  13        0.96      -23.30     32.06 o
   9   2  13       55.03       98.54     34.06 o
  10   2  13        2.54       56.67     32.54 o
  11   2  13      346.20      227.05     35.63 o
 -12   3  13       53.00       86.40     40.88 o
 -11   3  13        3.53       41.44     38.54 o
 -10   3  13       79.02       93.04     36.33 o
  -9   3  13      203.98      236.65     33.10 o
  -8   3  13      334.67      332.95     34.14 o
  -7   3  13       18.57       85.74     34.46 o
  -6   3  13        0.12       26.28     37.80 o
  -5   3  13     1715.22     1695.58     39.58 o
  -4   3  13      719.53      766.12     35.96 o
  -3   3  13        0.05       18.63     36.99 o
  -2   3  13     1723.80     1716.13     38.74 o
  -1   3  13     2808.49     2648.64     43.05 o
   0   3  13     3040.85     2758.19     46.92 o
   1   3  13      960.75      967.93     36.90 o
   2   3  13     1388.90     1358.25     35.98 o
   3   3  13      714.01      887.41     34.62 o
   4   3  13      323.37      295.76     34.60 o
   5   3  13      403.25      504.69     34.63 o
   6   3  13      576.37      622.44     35.22 o
   7   3  13        7.49       80.79     32.53 o
   8   3  13      163.69      159.27     33.76 o
   9   3  13       22.38       22.82     33.04 o
  10   3  13       66.64       74.17     34.28 o
  11   3  13        0.12        2.23     33.46 o
 -12   4  13        0.29       29.95     39.09 o
 -11   4  13      190.67      137.38     39.35 o
 -10   4  13        0.14       50.75     34.59 o
  -9   4  13      389.42      416.16     34.91 o
  -8   4  13      293.81      275.28     33.56 o
  -7   4  13        4.26       46.38     34.22 o
  -6   4  13      605.87      552.72     38.21 o
  -5   4  13     2573.46     2774.33     42.46 o
  -4   4  13     1062.92     1031.42     38.06 o
  -3   4  13      822.12      702.81     42.57 o
  -2   4  13     5022.97     4807.50     80.42 o
  -1   4  13     1290.92     1111.40     37.52 o
   0   4  13     3873.22     3768.34     42.63 o
   1   4  13       26.05      110.84     35.07 o
   2   4  13       55.63       91.62     33.11 o
   3   4  13       45.25       73.05     31.61 o
   4   4  13     4183.20     3952.14     40.00 o
   5   4  13       19.64       49.28     31.91 o
   6   4  13       29.55       42.00     30.92 o
   7   4  13      749.28      657.97     33.92 o
   8   4  13      544.56      530.86     34.53 o
   9   4  13        1.65       73.58     32.25 o
  10   4  13       13.07       67.06     35.14 o
  11   4  13      109.82      121.27     37.99 o
 -12   5  13       12.14       76.29     40.13 o
 -11   5  13      143.42      145.80     41.96 o
 -10   5  13       55.25      110.16     39.38 o
  -9   5  13       12.33       86.31     35.01 o
  -8   5  13      248.12      268.19     33.13 o
  -7   5  13       30.22       53.12     33.72 o
  -6   5  13       33.47       79.48     34.18 o
  -5   5  13      397.35      362.40     38.18 o
  -4   5  13     3570.51     3435.04     41.68 o
  -3   5  13      192.51      199.42     42.31 o
  -2   5  13      175.94      149.83     41.89 o
  -1   5  13      103.36       65.49     37.43 o
   0   5  13     1123.17     1131.60     36.91 o
   1   5  13      115.23      161.49     34.16 o
   2   5  13     2814.68     2938.28     37.87 o
   3   5  13      307.40      349.50     33.97 o
   4   5  13        0.21       32.04     32.95 o
   5   5  13      860.67      718.48     34.39 o
   6   5  13       80.97      191.78     32.76 o
   7   5  13       26.62       43.86     30.98 o
   8   5  13      198.26      193.86     32.99 o
   9   5  13       26.80       16.38     31.56 o
  10   5  13        3.65       43.23     34.02 o
  11   5  13        4.20       77.45     35.24 o
 -12   6  13       11.32       29.34     43.73 o
 -11   6  13        0.15       44.19     40.84 o
 -10   6  13        2.54       88.36     38.38 o
  -9   6  13      675.13      545.71     35.11 o
  -8   6  13      306.57      236.20     35.96 o
  -7   6  13      124.32      142.85     36.07 o
  -6   6  13      914.66      876.25     37.48 o
  -5   6  13      129.96      154.08     38.30 o
  -4   6  13        8.10       16.39     36.32 o
  -3   6  13        8.20       28.52     35.38 o
  -2   6  13      828.28      839.92     44.15 o
  -1   6  13     4653.84     4535.37     66.34 o
   0   6  13      196.21      226.59     34.30 o
   1   6  13       53.69       69.59     35.77 o
   2   6  13        1.36       63.28     33.40 o
   3   6  13      615.46      696.37     33.56 o
   4   6  13     1452.19     1226.90     34.48 o
   5   6  13       28.27       79.73     33.96 o
   6   6  13      385.61      358.59     32.54 o
   7   6  13        5.35       24.88     32.36 o
   8   6  13      193.95      193.08     32.79 o
   9   6  13        1.25       17.03     35.23 o
  10   6  13       48.99       26.23     36.31 o
  11   6  13        1.22       29.18     36.90 o
 -12   7  13       24.24       34.39     38.73 o
 -11   7  13      255.35      236.96     40.19 o
 -10   7  13        8.19        5.58     40.71 o
  -9   7  13      174.80      154.75     40.23 o
  -8   7  13      130.27      127.19     35.90 o
  -7   7  13       22.13       16.90     38.81 o
  -6   7  13      521.73      486.92     35.23 o
  -5   7  13     6362.15     6248.72     48.83 o
  -4   7  13     2605.33     2420.66     42.24 o
  -3   7  13        0.23       13.79     38.08 o
  -2   7  13      810.17      722.51     44.78 o
  -1   7  13      344.47      312.94     42.73 o
   0   7  13      307.97      235.80     37.55 o
   1   7  13       10.88       36.61     34.56 o
   2   7  13        5.13       55.35     34.61 o
   3   7  13       14.14       26.29     35.24 o
   4   7  13    10047.62     9202.17     53.17 o
   5   7  13      873.62      830.94     33.00 o
   6   7  13       60.94      131.19     33.95 o
   7   7  13        0.40       73.72     31.45 o
   8   7  13      100.29      111.40     33.99 o
   9   7  13      135.96      162.10     34.48 o
  10   7  13       21.91       78.40     34.60 o
 -12   8  13        0.13       37.78     44.12 o
 -11   8  13        3.96       21.83     41.50 o
 -10   8  13       11.68       58.95     38.25 o
  -9   8  13      323.73      275.64     37.65 o
  -8   8  13      301.00      301.43     39.32 o
  -7   8  13       20.80       41.71     39.08 o
  -6   8  13      106.85      163.63     35.61 o
  -5   8  13     3884.65     3590.46     42.26 o
  -4   8  13     1793.16     1872.39     44.69 o
  -3   8  13      393.45      424.51     40.64 o
  -2   8  13     1526.81     1472.78     41.93 o
  -1   8  13      306.91      339.69     40.75 o
   0   8  13      350.19      308.56     37.72 o
   1   8  13      193.16      125.85     29.38 o
   2   8  13      597.47      595.87     35.99 o
   3   8  13       25.53       26.00     35.87 o
   4   8  13     4280.16     4206.01     50.68 o
   5   8  13      346.22      412.03     32.40 o
   6   8  13        0.40       25.82     31.84 o
   7   8  13       18.04       42.24     32.77 o
   8   8  13      565.40      531.83     34.19 o
   9   8  13       69.67       75.99     35.97 o
  10   8  13        9.42       85.19     35.67 o
 -11   9  13        2.73       23.98     43.23 o
 -10   9  13       50.31       51.35     39.92 o
  -9   9  13      101.56      107.81     39.57 o
  -8   9  13      190.88      193.47     42.13 o
  -7   9  13       30.04       72.53     45.93 o
  -6   9  13      267.33      304.00     36.63 o
  -5   9  13       11.61       60.58     38.76 o
  -4   9  13       32.80      113.23     39.01 o
  -3   9  13      123.09      172.72     41.55 o
  -2   9  13     1174.22     1142.79     40.06 o
  -1   9  13      505.12      512.07     44.24 o
   0   9  13        0.32       56.54     39.76 o
   1   9  13      262.80      296.98     37.07 o
   2   9  13       31.72       53.85     37.88 o
   3   9  13      907.93      879.48     35.51 o
   4   9  13      142.48      174.64     33.22 o
   5   9  13      132.65      185.83     34.29 o
   6   9  13      344.47      351.19     32.67 o
   7   9  13       23.51       61.45     34.66 o
   8   9  13      144.42      134.20     36.37 o
   9   9  13        0.38       26.74     36.08 o
  10   9  13       28.33       71.61     35.55 o
 -11  10  13       83.21       67.97     49.86 o
 -10  10  13       19.56       28.97     44.40 o
  -9  10  13      441.13      472.55     40.22 o
  -8  10  13        7.89       51.32     42.27 o
  -7  10  13       40.19       68.22     41.06 o
  -6  10  13      201.20      178.15     40.82 o
  -5  10  13     2145.55     2152.92     43.13 o
  -4  10  13      227.17      228.51     37.87 o
  -3  10  13       29.65       99.75     40.84 o
  -2  10  13      387.35      389.74     40.10 o
  -1  10  13       17.71       38.68     41.04 o
   0  10  13      432.18      491.38     56.49 o
   1  10  13        2.80       74.46     36.81 o
   2  10  13     1765.76     1581.82     39.97 o
   3  10  13     1158.41     1103.47     39.05 o
   4  10  13      981.62      817.72     39.49 o
   5  10  13       26.20       93.05     36.68 o
   6  10  13      107.75      117.28     32.64 o
   7  10  13       25.51       29.93     42.08 o
   8  10  13       26.97       14.74     36.02 o
   9  10  13       19.41       86.67     42.06 o
  10  10  13        0.27       51.52     40.53 o
 -11  11  13       93.44      134.56     47.90 o
 -10  11  13        1.91       74.31     43.40 o
  -9  11  13      215.69      219.61     45.74 o
  -8  11  13       29.44       58.95     40.10 o
  -7  11  13        9.45       38.26     42.74 o
  -6  11  13      364.78      307.99     38.46 o
  -5  11  13     1727.18     1716.65     49.44 o
  -4  11  13     3237.28     3150.19     42.16 o
  -3  11  13      643.36      703.78     40.80 o
  -2  11  13       34.29        7.50     39.43 o
  -1  11  13      292.07      273.36     39.28 o
   0  11  13      150.30      148.48     38.36 o
   1  11  13      201.93      197.60     38.20 o
   2  11  13      338.67      422.89     37.69 o
   3  11  13        5.72       56.54     34.76 o
   4  11  13      111.96       86.73     34.75 o
   5  11  13       25.21       57.21     34.78 o
   6  11  13        8.50       55.23     32.17 o
   7  11  13       58.61       94.67     33.58 o
   8  11  13       48.30       45.25     39.59 o
   9  11  13        0.25      110.13     39.26 o
  10  11  13        0.19       37.14     37.87 o
 -10  12  13        0.82       38.96     49.32 o
  -9  12  13        8.73       30.76     44.29 o
  -8  12  13        5.63       -0.34     44.78 o
  -7  12  13        6.25       24.28     43.51 o
  -6  12  13       31.58       55.38     40.39 o
  -5  12  13        1.34       10.61     41.29 o
  -4  12  13        0.39       50.17     41.35 o
  -3  12  13      268.55      320.13     37.44 o
  -2  12  13      895.66      969.83     41.46 o
  -1  12  13        0.94       93.03     38.01 o
   0  12  13       24.33       62.85     36.53 o
   1  12  13      417.50      527.56     37.13 o
   2  12  13      177.23      141.48     38.25 o
   3  12  13      196.87      245.35     36.74 o
   4  12  13      145.95      216.25     33.95 o
   5  12  13        8.18       43.91     32.27 o
   6  12  13       27.54       72.17     37.94 o
   7  12  13      238.93      266.91     38.84 o
   8  12  13      124.77      153.07     37.81 o
   9  12  13       23.24       79.08     39.67 o
 -10  13  13        0.54       24.10     50.87 o
  -9  13  13        7.11       28.87     41.03 o
  -8  13  13       22.22       26.16     41.59 o
  -7  13  13      122.17      125.99     47.70 o
  -6  13  13      477.15      401.18     38.83 o
  -5  13  13       45.98       67.74     36.38 o
  -4  13  13      263.84      308.68     44.67 o
  -3  13  13      116.03      124.98     40.29 o
  -2  13  13      390.41      313.36     40.68 o
  -1  13  13      708.27      657.03     39.75 o
   0  13  13       15.31        9.67     38.15 o
   1  13  13        0.02       63.70     36.53 o
   2  13  13     1615.51     1656.53     38.22 o
   3  13  13      336.99      305.31     37.54 o
   4  13  13        4.88       64.53     36.65 o
   5  13  13      666.33      682.43     43.64 o
   6  13  13      168.27      153.37     35.23 o
   7  13  13       43.24       50.76     34.42 o
   8  13  13        0.44        5.77     41.10 o
   9  13  13       28.67      137.50     41.87 o
 -10  14  13        0.53       56.95     50.17 o
  -9  14  13        1.17       46.61     48.22 o
  -8  14  13        1.01        2.47     54.21 o
  -7  14  13       39.69       97.90     45.36 o
  -6  14  13        1.05       65.79     39.60 o
  -5  14  13        5.42       64.65     39.13 o
  -4  14  13      291.72      275.92     39.87 o
  -3  14  13      263.33      289.65     41.35 o
  -2  14  13      356.82      346.89     36.39 o
  -1  14  13        1.70        8.07     37.83 o
   0  14  13       16.99       28.06     37.71 o
   1  14  13      439.44      374.00     37.00 o
   2  14  13      548.51      562.71     35.88 o
   3  14  13      955.92      845.66     37.04 o
   4  14  13       77.87      128.58     36.91 o
   5  14  13      147.74      127.41     35.75 o
   6  14  13       83.28      104.37     42.54 o
   7  14  13       31.30       45.72     37.90 o
   8  14  13       19.19       24.78     40.27 o
   9  14  13        0.01       59.88     45.40 o
  -9  15  13        0.18       47.51     44.19 o
  -8  15  13       31.64       93.55     54.93 o
  -7  15  13      181.34      173.90     49.99 o
  -6  15  13       20.81       78.51     43.53 o
  -5  15  13        1.49       67.43     41.52 o
  -4  15  13        1.87       18.09     38.14 o
  -3  15  13      226.30      234.81     41.08 o
  -2  15  13        1.85       14.95     36.98 o
  -1  15  13       19.43       50.13     37.07 o
   0  15  13       75.67      170.95     44.01 o
   1  15  13      131.51      169.75     37.58 o
   2  15  13       68.24       70.11     35.15 o
   3  15  13      110.03      134.85     33.84 o
   4  15  13        0.61       41.55     37.78 o
   5  15  13       40.19       14.42     36.65 o
   6  15  13       46.84       80.00     40.46 o
   7  15  13      120.90      151.86     45.71 o
   8  15  13        0.48       55.12     43.72 o
  -9  16  13        0.36       20.33     44.46 o
  -8  16  13       14.54       21.49     56.20 o
  -7  16  13        3.75      -16.76     48.64 o
  -6  16  13      316.48      278.60     51.67 o
  -5  16  13       47.69      -10.88     46.78 o
  -4  16  13      191.99      186.32     38.44 o
  -3  16  13        4.70       39.79     38.30 o
  -2  16  13      230.25      282.63     40.35 o
  -1  16  13       53.61       26.77     37.73 o
   0  16  13      139.91      107.80     36.49 o
   1  16  13        8.32       58.38     35.19 o
   2  16  13       39.95       57.48     35.15 o
   3  16  13        2.78       51.11     38.01 o
   4  16  13        2.94       39.74     37.84 o
   5  16  13        0.12       22.82     43.22 o
   6  16  13       27.75       66.57     35.14 o
   7  16  13       37.35      132.84     36.40 o
   8  16  13       22.64       37.31     44.43 o
  -8  17  13        6.05       72.11     52.51 o
  -7  17  13       19.82       29.58     45.26 o
  -6  17  13       14.94       12.87     39.18 o
  -5  17  13       28.17        4.13     45.71 o
  -4  17  13       38.09       89.37     49.37 o
  -3  17  13      157.55      107.32     39.39 o
  -2  17  13      213.67      201.83     40.55 o
  -1  17  13      141.53      157.31     39.06 o
   0  17  13        3.08       33.26     37.54 o
   1  17  13       80.19      108.67     35.66 o
   2  17  13      116.98      180.82     35.38 o
   3  17  13        7.71       33.38     38.12 o
   4  17  13       41.19      118.04     41.13 o
   5  17  13       45.52       63.83     38.86 o
   6  17  13      268.60      245.67     38.90 o
   7  17  13       11.36       38.80     39.27 o
  -8  18  13       15.25       42.88     54.84 o
  -7  18  13        3.20       61.75     43.74 o
  -6  18  13       92.90      107.13     57.78 o
  -5  18  13       57.51      139.16     49.25 o
  -4  18  13        8.11      -24.50     46.12 o
  -3  18  13      114.94      174.95     39.76 o
  -2  18  13       16.00       37.04     41.29 o
  -1  18  13        0.43       82.69     38.32 o
   0  18  13      165.89      191.10     40.33 o
   1  18  13      233.54      270.88     38.71 o
   2  18  13       15.01       63.26     36.94 o
   3  18  13        3.55       28.58     37.30 o
   4  18  13       79.97      128.05     40.75 o
   5  18  13       53.08       99.34     41.03 o
   6  18  13       23.30       76.00     38.82 o
   7  18  13        3.88       39.83     37.89 o
  -7  19  13       47.12       64.67     50.51 o
  -6  19  13       45.07       74.46     55.21 o
  -5  19  13      125.09      140.90     53.54 o
  -4  19  13      210.12      224.54     41.37 o
  -3  19  13       16.59      -17.79     42.24 o
  -2  19  13      206.85      269.67     42.15 o
  -1  19  13       26.44       74.33     42.84 o
   0  19  13      499.10      370.83     39.28 o
   1  19  13       10.92       49.51     39.44 o
   2  19  13      109.82       97.77     37.78 o
   3  19  13       58.28       76.23     41.96 o
   4  19  13       39.27       91.90     43.29 o
   5  19  13       91.64       93.62     43.99 o
   6  19  13       19.77       43.29     42.45 o
  -6  20  13       12.12      -33.90     55.97 o
  -5  20  13        1.13       37.49     55.91 o
  -4  20  13        0.58       55.61     42.41 o
  -3  20  13        7.78      105.87     43.51 o
  -2  20  13       24.77      113.65     41.20 o
  -1  20  13       35.65       88.24     41.42 o
   0  20  13        7.12       55.69     40.23 o
   1  20  13       49.40       81.56     39.52 o
   2  20  13        3.24       66.93     40.47 o
   3  20  13        2.63       33.05     43.29 o
   4  20  13       21.78       78.61     44.29 o
   5  20  13       56.05       87.59     46.96 o
  -5  21  13        1.56      108.08     56.10 o
  -4  21  13       19.42       66.97     47.06 o
  -3  21  13       31.60       48.19     44.71 o
  -2  21  13       36.71       86.08     41.79 o
  -1  21  13       30.24       37.42     44.77 o
   0  21  13       33.89       66.99     41.38 o
   1  21  13       52.44       68.71     39.94 o
   2  21  13       59.80      103.67     41.26 o
   3  21  13       15.87       39.69     40.29 o
   4  21  13       41.88       79.55     44.31 o
  -4  22  13        5.09       20.80     43.76 o
  -3  22  13        0.13       11.28     44.77 o
  -2  22  13      126.42      171.87     42.65 o
  -1  22  13       19.37       52.96     44.85 o
   0  22  13      131.41      125.71     42.14 o
   1  22  13        3.54       49.23     41.54 o
   2  22  13       46.72       46.08     39.98 o
   3  22  13       16.80       46.78     42.09 o
  -2  23  13        4.93       24.20     46.99 o
  -1  23  13       30.59       69.38     46.99 o
   0  23  13       26.86       67.24     46.96 o
 -12   0  14        2.48       16.03     54.29 o
 -11   0  14      106.40      114.52     51.57 o
 -10   0  14       32.00       92.06     47.51 o
  -9   0  14        9.02       41.98     45.07 o
  -8   0  14        4.35        9.18     51.02 o
  -7   0  14        7.88       25.46     48.12 o
  -6   0  14      654.04      734.87     49.61 o
  -5   0  14      873.69      771.03     54.68 o
  -4   0  14      609.14      622.80     61.34 o
  -3   0  14        1.53       -5.40     47.10 o
  -2   0  14     2137.92     2009.39     56.09 o
  -1   0  14     1028.90      954.67     53.40 o
   0   0  14     1221.66     1053.44     50.96 o
   1   0  14     2109.83     1794.11     51.73 o
   2   0  14     4027.63     4489.02     74.88 o
   3   0  14     5261.36     5155.34     59.56 o
   4   0  14     1758.00     1769.08     57.29 o
   5   0  14      734.57      719.11     48.50 o
   6   0  14      591.56      564.89     47.98 o
   7   0  14      192.85      218.57     47.36 o
   8   0  14        0.24        5.23     47.18 o
   9   0  14      607.07      570.16     45.39 o
  10   0  14       65.39      120.50     48.03 o
  11   0  14       38.66      118.13     53.56 o
 -12   1  14        5.47       13.99     37.35 o
 -11   1  14       57.16       79.79     35.80 o
 -10   1  14        1.73       56.15     35.91 o
  -9   1  14      104.09      202.71     33.97 o
  -8   1  14      286.65      326.40     34.40 o
  -7   1  14       56.24       52.40     33.61 o
  -6   1  14      325.11      320.24     33.28 o
  -5   1  14        1.38       41.90     33.72 o
  -4   1  14      956.89      917.15     38.36 o
  -3   1  14      695.53      661.02     35.53 o
  -2   1  14     1352.45     1227.31     38.34 o
  -1   1  14      432.08      512.22     36.87 o
   0   1  14     1915.31     1575.43     37.02 o
   1   1  14      571.04      549.33     33.59 o
   2   1  14      177.51      161.78     34.38 o
   3   1  14       14.57       32.26     32.95 o
   4   1  14      883.50      817.03     36.03 o
   5   1  14      136.97      141.92     35.29 o
   6   1  14       94.13      146.98     32.38 o
   7   1  14      330.53      342.82     31.65 o
   8   1  14       28.52       64.35     32.28 o
   9   1  14      421.36      364.43     34.32 o
  10   1  14        7.91       56.31     36.09 o
  11   1  14       19.30       38.10     36.99 o
 -12   2  14        3.43       25.46     37.84 o
 -11   2  14       72.50       73.55     35.83 o
 -10   2  14       57.01       60.28     35.18 o
  -9   2  14        8.63       25.66     33.41 o
  -8   2  14       64.81      103.21     33.02 o
  -7   2  14       19.22       45.97     34.43 o
  -6   2  14     1424.49     1365.51     34.79 o
  -5   2  14       52.60       60.29     36.27 o
  -4   2  14     1364.38     1421.13     42.02 o
  -3   2  14       27.05       53.01     35.77 o
  -2   2  14     1289.41     1419.59     37.28 o
  -1   2  14      454.65      492.89     35.03 o
   0   2  14      130.69      147.70     32.29 o
   1   2  14      830.80      873.96     36.37 o
   2   2  14      113.41      171.67     32.24 o
   3   2  14      687.70      693.68     34.15 o
   4   2  14       36.26       67.10     33.64 o
   5   2  14      179.96      243.28     32.44 o
   6   2  14        2.46       27.65     33.30 o
   7   2  14        2.84        5.84     34.24 o
   8   2  14       32.72       64.60     32.68 o
   9   2  14       58.96       85.93     35.35 o
  10   2  14        2.37       68.93     35.63 o
  11   2  14        4.70       22.50     36.57 o
 -12   3  14      115.83      128.84     38.15 o
 -11   3  14      169.46      203.72     36.04 o
 -10   3  14        0.01        5.84     35.04 o
  -9   3  14        5.43       71.68     36.80 o
  -8   3  14       66.01       80.60     33.36 o
  -7   3  14      109.14      216.81     34.05 o
  -6   3  14      195.78      196.86     38.48 o
  -5   3  14        0.78       33.08     36.92 o
  -4   3  14     1524.12     1629.44     39.59 o
  -3   3  14     1501.06     1586.74     42.64 o
  -2   3  14     1938.77     1880.28     39.39 o
  -1   3  14       15.73        8.41     30.60 o
   0   3  14      187.25      118.01     35.31 o
   1   3  14        0.22        9.64     34.41 o
   2   3  14       51.36      100.44     34.80 o
   3   3  14        1.85       55.17     31.42 o
   4   3  14     1263.58     1084.22     34.90 o
   5   3  14     2939.98     2690.53     37.30 o
   6   3  14        0.21       41.78     32.74 o
   7   3  14      209.50      293.79     33.78 o
   8   3  14      197.07      196.80     32.77 o
   9   3  14      873.29      790.71     33.88 o
  10   3  14        3.80       23.03     36.00 o
  11   3  14       10.69       44.24     39.77 o
 -12   4  14       19.56       45.56     41.23 o
 -11   4  14       38.68       67.29     39.85 o
 -10   4  14       22.91       51.59     38.34 o
  -9   4  14       20.27       55.97     32.77 o
  -8   4  14      110.62      100.36     33.60 o
  -7   4  14      544.93      485.06     34.17 o
  -6   4  14       40.29       83.13     33.43 o
  -5   4  14        9.85       36.87     37.61 o
  -4   4  14     2829.28     3118.02     41.44 o
  -3   4  14      770.08      844.80     43.05 o
  -2   4  14      104.26       80.83     36.43 o
  -1   4  14      360.48      349.81     34.93 o
   0   4  14      208.73      232.44     32.78 o
   1   4  14     3549.67     3619.46     38.49 o
   2   4  14      565.46      585.85     33.92 o
   3   4  14       68.97       76.62     33.22 o
   4   4  14     1220.74     1175.63     35.12 o
   5   4  14     1297.34     1154.29     33.44 o
   6   4  14      200.38      150.40     32.64 o
   7   4  14        2.26       12.58     31.84 o
   8   4  14       10.04       55.84     32.24 o
   9   4  14       32.51      100.22     34.60 o
  10   4  14       34.26       58.23     34.84 o
  11   4  14       44.29       90.20     36.37 o
 -12   5  14       10.02       43.47     44.17 o
 -11   5  14      159.36      135.63     39.86 o
 -10   5  14       11.79       55.41     38.95 o
  -9   5  14       12.14       22.26     37.52 o
  -8   5  14      204.63      210.80     34.86 o
  -7   5  14      329.25      278.45     34.88 o
  -6   5  14       82.57      138.27     35.93 o
  -5   5  14       43.74       47.46     37.43 o
  -4   5  14      899.22      865.16     38.88 o
  -3   5  14      383.61      350.78     41.07 o
  -2   5  14     2210.81     2288.49     51.61 o
  -1   5  14       54.38      120.25     34.58 o
   0   5  14        1.53       -1.98     34.83 o
   1   5  14        1.06       28.28     35.71 o
   2   5  14     1924.56     1711.11     37.20 o
   3   5  14        6.12       38.74     33.58 o
   4   5  14      471.65      415.30     32.36 o
   5   5  14      213.01      233.45     31.43 o
   6   5  14      948.16      869.35     35.77 o
   7   5  14      357.49      392.33     33.54 o
   8   5  14       66.82       87.81     32.51 o
   9   5  14      188.06      260.71     33.90 o
  10   5  14        0.04       52.65     35.39 o
 -12   6  14        0.17       24.91     44.30 o
 -11   6  14      499.16      457.71     43.15 o
 -10   6  14      196.97      183.72     41.04 o
  -9   6  14       46.85      147.51     37.66 o
  -8   6  14      252.49      215.33     38.95 o
  -7   6  14       16.00       60.85     38.81 o
  -6   6  14     2077.72     2096.87     40.01 o
  -5   6  14        1.92       62.96     35.91 o
  -4   6  14       56.51      116.15     35.90 o
  -3   6  14       73.11       68.20     37.74 o
  -2   6  14     5490.74     5381.38     69.43 o
  -1   6  14      795.23      780.36     39.79 o
   0   6  14      250.96      223.31     35.18 o
   1   6  14      231.90      279.67     36.94 o
   2   6  14     2192.16     1929.51     39.56 o
   3   6  14     1218.15     1286.40     37.68 o
   4   6  14        0.12        4.54     31.15 o
   5   6  14      247.89      285.97     33.97 o
   6   6  14      271.59      372.47     34.51 o
   7   6  14      336.80      353.51     32.39 o
   8   6  14        6.09       70.90     34.05 o
   9   6  14       84.21      117.07     32.91 o
  10   6  14       19.16       67.03     33.32 o
 -12   7  14        6.00       44.04     45.09 o
 -11   7  14        5.47       51.25     41.75 o
 -10   7  14        3.82       20.28     41.56 o
  -9   7  14       95.69      117.94     39.57 o
  -8   7  14       38.69       47.15     38.39 o
  -7   7  14      168.38      141.37     38.08 o
  -6   7  14      682.48      743.16     39.17 o
  -5   7  14        6.87       61.60     37.82 o
  -4   7  14      320.25      360.16     38.66 o
  -3   7  14      129.50      195.25     37.63 o
  -2   7  14      186.42      161.02     46.19 o
  -1   7  14      165.34      230.88     43.61 o
   0   7  14      816.63      820.75     36.43 o
   1   7  14       32.98       85.39     34.23 o
   2   7  14      228.30      279.86     36.61 o
   3   7  14      348.97      290.69     35.40 o
   4   7  14      227.07      271.17     34.32 o
   5   7  14     2223.60     2120.38     37.04 o
   6   7  14       83.52      130.19     32.67 o
   7   7  14       12.16       91.86     33.33 o
   8   7  14       80.15       96.43     32.69 o
   9   7  14      109.94      127.49     35.12 o
  10   7  14        6.87       40.05     35.80 o
 -11   8  14       22.96       76.21     44.19 o
 -10   8  14      305.81      241.67     40.82 o
  -9   8  14       56.20       84.50     35.14 o
  -8   8  14      592.36      516.49     36.45 o
  -7   8  14       24.25       81.52     40.72 o
  -6   8  14      766.39      755.98     40.97 o
  -5   8  14      510.13      573.22     36.31 o
  -4   8  14     1030.99     1026.34     41.00 o
  -3   8  14      354.29      403.95     40.46 o
  -2   8  14      117.69      147.51     36.75 o
  -1   8  14       79.88      139.42     44.35 o
   0   8  14       13.63       70.94     37.89 o
   1   8  14      438.98      450.58     37.42 o
   2   8  14      934.08     1069.43     36.90 o
   3   8  14     1442.80     1544.01     36.94 o
   4   8  14      136.56      173.49     32.92 o
   5   8  14        1.04       61.65     32.99 o
   6   8  14      888.85      838.59     34.86 o
   7   8  14        5.09       52.83     30.93 o
   8   8  14      123.70      173.93     33.51 o
   9   8  14        1.62       24.33     35.19 o
  10   8  14       22.63       59.29     36.12 o
 -11   9  14      231.52      158.70     46.44 o
 -10   9  14       19.68       41.18     42.28 o
  -9   9  14       54.05       65.84     41.30 o
  -8   9  14       86.61       74.02     36.81 o
  -7   9  14      428.91      379.58     43.03 o
  -6   9  14        2.31       61.92     38.75 o
  -5   9  14      690.67      679.60     42.00 o
  -4   9  14     2902.76     2835.70     43.89 o
  -3   9  14      425.28      498.99     37.27 o
  -2   9  14     5936.93     5738.31     75.58 o
  -1   9  14       78.68      116.72     43.31 o
   0   9  14      125.56      174.06     41.02 o
   1   9  14      465.36      490.98     37.12 o
   2   9  14      617.91      563.26     35.62 o
   3   9  14      392.38      454.33     33.36 o
   4   9  14      576.40      547.20     36.15 o
   5   9  14       30.15       58.24     32.30 o
   6   9  14     1589.50     1543.65     37.49 o
   7   9  14      571.44      541.81     32.95 o
   8   9  14       13.34       28.67     32.56 o
   9   9  14      182.38      236.99     35.72 o
  10   9  14       38.63       76.03     37.57 o
 -11  10  14      112.22      100.88     47.45 o
 -10  10  14        0.26       47.65     43.07 o
  -9  10  14        2.90       57.91     40.87 o
  -8  10  14      179.48      154.32     43.59 o
  -7  10  14       67.30      116.62     36.86 o
  -6  10  14     1752.51     1673.04     43.51 o
  -5  10  14       13.88       70.70     36.90 o
  -4  10  14      166.55      194.88     38.26 o
  -3  10  14     1050.79     1032.89     39.10 o
  -2  10  14     2226.28     2074.53     44.18 o
  -1  10  14      230.56      228.12     37.84 o
   0  10  14      952.51     1042.20     44.96 o
   1  10  14       54.03      100.98     39.11 o
   2  10  14      176.89      203.91     34.68 o
   3  10  14      225.89      231.57     34.44 o
   4  10  14     1245.06     1277.82     39.44 o
   5  10  14     1887.18     1791.31     36.66 o
   6  10  14      226.43      241.34     33.04 o
   7  10  14       14.69       32.26     32.89 o
   8  10  14        0.08       54.04     35.36 o
   9  10  14       40.43       65.43     37.37 o
  10  10  14        0.59       54.50     39.24 o
 -11  11  14        9.30       34.15     51.63 o
 -10  11  14       14.31       31.29     48.70 o
  -9  11  14       75.80      134.02     41.35 o
  -8  11  14       51.85       74.18     43.65 o
  -7  11  14       62.82       98.51     37.60 o
  -6  11  14     1015.86      931.96     39.64 o
  -5  11  14      148.23      181.98     45.18 o
  -4  11  14     3419.01     3145.23     45.01 o
  -3  11  14       91.11      160.71     37.49 o
  -2  11  14       91.53      106.88     40.22 o
  -1  11  14      103.27      113.25     37.52 o
   0  11  14      882.44      759.11     44.80 o
   1  11  14      675.68      740.40     40.30 o
   2  11  14        2.99       49.00     37.08 o
   3  11  14      704.18      732.26     36.15 o
   4  11  14      301.37      235.65     36.89 o
   5  11  14      515.18      451.75     33.90 o
   6  11  14       94.37      106.63     37.17 o
   7  11  14       62.42       32.46     38.49 o
   8  11  14        0.13       65.82     40.13 o
   9  11  14      116.53      116.44     34.61 o
 -10  12  14       30.32       46.25     50.26 o
  -9  12  14      100.40      104.76     46.05 o
  -8  12  14        0.01      103.49     56.09 o
  -7  12  14      129.07       83.79     43.37 o
  -6  12  14       17.47       59.90     47.55 o
  -5  12  14        9.95        5.56     41.13 o
  -4  12  14      145.42      162.16     38.51 o
  -3  12  14       44.29       83.04     39.99 o
  -2  12  14       29.17       82.25     36.34 o
  -1  12  14      125.66      125.63     39.03 o
   0  12  14     1070.21      961.02     38.57 o
   1  12  14        5.63       28.46     39.73 o
   2  12  14       27.86       52.94     36.27 o
   3  12  14      636.08      716.23     40.55 o
   4  12  14       37.93       82.89     32.33 o
   5  12  14      200.25      189.34     35.42 o
   6  12  14       88.41      116.16     36.81 o
   7  12  14      223.41      180.87     37.43 o
   8  12  14       24.14       56.91     37.79 o
   9  12  14      127.42      168.79     39.76 o
 -10  13  14        0.04       29.86     48.40 o
  -9  13  14       54.18       77.62     47.05 o
  -8  13  14       50.31       27.25     56.02 o
  -7  13  14       28.05       93.74     44.28 o
  -6  13  14       48.48       77.06     40.13 o
  -5  13  14       35.72       84.83     46.57 o
  -4  13  14      387.49      413.53     45.27 o
  -3  13  14      201.76      237.90     38.89 o
  -2  13  14      377.24      432.63     40.78 o
  -1  13  14       15.16       34.08     35.88 o
   0  13  14       88.44      207.77     37.88 o
   1  13  14       78.00      169.86     36.87 o
   2  13  14      125.42      169.28     38.98 o
   3  13  14      175.68      147.28     37.98 o
   4  13  14       25.07       81.96     33.56 o
   5  13  14        1.48       22.12     37.41 o
   6  13  14      156.69      192.98     38.79 o
   7  13  14        6.10       66.83     36.98 o
   8  13  14        0.04       51.14     41.46 o
   9  13  14        1.92       90.38     43.04 o
 -10  14  14       45.92       93.90     49.39 o
  -9  14  14       10.35       71.60     47.42 o
  -8  14  14       43.86      -46.88     57.66 o
  -7  14  14      152.54      129.20     47.92 o
  -6  14  14       26.55       46.04     38.65 o
  -5  14  14       79.46       67.73     37.52 o
  -4  14  14      582.19      699.59     41.85 o
  -3  14  14        2.27       22.84     36.75 o
  -2  14  14       19.46       31.16     39.52 o
  -1  14  14       11.73       30.35     38.63 o
   0  14  14      265.18      343.30     39.04 o
   1  14  14        1.09       30.35     36.90 o
   2  14  14       39.08       50.23     35.82 o
   3  14  14      183.47      226.17     38.18 o
   4  14  14        8.69      109.05     37.84 o
   5  14  14      197.96      171.10     36.33 o
   6  14  14       19.77       91.79     44.17 o
   7  14  14      177.76      158.85     40.10 o
   8  14  14        0.00       55.93     35.77 o
  -9  15  14       61.97       20.56     51.88 o
  -8  15  14      184.86      219.62     54.82 o
  -7  15  14        6.18       84.48     51.83 o
  -6  15  14      173.73      121.31     41.19 o
  -5  15  14        6.10       12.73     37.77 o
  -4  15  14     1994.57     1677.79     42.56 o
  -3  15  14      142.20      181.48     38.78 o
  -2  15  14       94.87      102.32     40.66 o
  -1  15  14        0.01       57.04     39.36 o
   0  15  14      214.44      294.16     37.04 o
   1  15  14        2.17       45.59     36.19 o
   2  15  14      279.50      259.14     35.83 o
   3  15  14       26.00       73.10     36.34 o
   4  15  14      124.90      186.93     34.80 o
   5  15  14       43.48      107.48     38.24 o
   6  15  14       48.85       32.30     43.68 o
   7  15  14       65.52       97.41     43.27 o
   8  15  14        3.34       35.79     44.14 o
  -9  16  14        4.70        9.08     40.86 o
  -8  16  14        2.19       77.88     61.13 o
  -7  16  14        5.73      -23.32     48.33 o
  -6  16  14        6.30       73.20     39.40 o
  -5  16  14        4.39       18.64     40.18 o
  -4  16  14       51.60       34.83     42.35 o
  -3  16  14       45.51       69.28     36.65 o
  -2  16  14       23.34       35.71     38.75 o
  -1  16  14       11.90       70.33     38.82 o
   0  16  14      278.28      312.89     37.73 o
   1  16  14        2.38       68.57     37.51 o
   2  16  14        8.70        5.68     36.64 o
   3  16  14       83.34       91.60     35.57 o
   4  16  14        5.62       61.77     39.25 o
   5  16  14        2.02       46.60     43.84 o
   6  16  14       60.96      122.13     42.56 o
   7  16  14        3.66       49.34     44.02 o
  -8  17  14       54.24       16.36     63.89 o
  -7  17  14      215.65      230.83     57.44 o
  -6  17  14        0.20       97.69     55.26 o
  -5  17  14       20.35       -2.08     47.43 o
  -4  17  14      111.96      124.89     46.76 o
  -3  17  14        1.21       -2.57     40.87 o
  -2  17  14       77.44       68.76     38.60 o
  -1  17  14        4.77       52.63     37.70 o
   0  17  14       22.35       71.15     39.73 o
   1  17  14       89.37       95.23     36.80 o
   2  17  14      565.58      541.61     38.01 o
   3  17  14        2.69       46.93     36.06 o
   4  17  14        5.98       38.65     39.20 o
   5  17  14        7.39       82.99     45.10 o
   6  17  14      108.63      129.40     43.18 o
   7  17  14       12.22       28.87     37.33 o
  -7  18  14       31.54       21.07     66.90 o
  -6  18  14      117.00      194.84     58.12 o
  -5  18  14        0.13       74.87     50.85 o
  -4  18  14      182.04      167.16     41.28 o
  -3  18  14        5.14       81.39     42.26 o
  -2  18  14      227.29      268.32     40.41 o
  -1  18  14       54.47      102.81     37.90 o
   0  18  14       62.12       95.86     40.62 o
   1  18  14        2.87       23.45     38.34 o
   2  18  14       43.33       47.09     36.77 o
   3  18  14      322.97      291.28     37.13 o
   4  18  14        2.10       55.59     40.65 o
   5  18  14        5.56       34.67     42.90 o
   6  18  14       12.53       34.40     44.96 o
  -7  19  14       42.11       89.33     80.62 o
  -6  19  14       13.73       -1.09     46.07 o
  -5  19  14       18.04       56.24     47.79 o
  -4  19  14        5.73       47.12     44.60 o
  -3  19  14        0.64       79.06     38.20 o
  -2  19  14       35.65       67.95     41.18 o
  -1  19  14       39.71       81.94     41.06 o
   0  19  14        1.45       60.09     40.07 o
   1  19  14       50.51      116.94     36.32 o
   2  19  14       73.10      111.57     39.32 o
   3  19  14        0.89        7.54     40.07 o
   4  19  14       20.64       21.08     39.79 o
   5  19  14       22.27       67.37     45.51 o
  -6  20  14      244.33      134.57     61.16 o
  -5  20  14        3.44       48.96     52.44 o
  -4  20  14       38.77       69.25     43.49 o
  -3  20  14        2.50       65.32     41.81 o
  -2  20  14      322.63      297.77     41.73 o
  -1  20  14        0.08       92.30     41.67 o
   0  20  14        5.04       26.07     40.07 o
   1  20  14       66.96       64.75     39.93 o
   2  20  14      176.68      179.06     40.94 o
   3  20  14       81.17       92.74     40.17 o
   4  20  14        0.06       38.04     42.07 o
   5  20  14        0.01       17.35     48.53 o
  -5  21  14        0.91       20.95     50.75 o
  -4  21  14       12.49       74.36     44.27 o
  -3  21  14        0.22       35.45     42.94 o
  -2  21  14       99.05       92.07     42.32 o
  -1  21  14       10.91       34.77     40.69 o
   0  21  14       22.34       -1.11     44.20 o
   1  21  14        2.62       57.20     41.70 o
   2  21  14       73.50      109.60     42.32 o
   3  21  14       45.71       44.14     41.23 o
  -3  22  14        1.54       22.28     43.12 o
  -2  22  14       43.19       66.43     43.35 o
  -1  22  14        0.01       79.50     44.94 o
   0  22  14       36.85       66.86     40.72 o
   1  22  14       47.57       27.78     43.80 o
   2  22  14        1.04       39.54     41.06 o
 -12   1  15      217.78      122.95     38.55 o
 -11   1  15       15.39       67.12     36.22 o
 -10   1  15       44.55       76.65     35.46 o
  -9   1  15       39.50       81.05     33.95 o
  -8   1  15        3.84       32.53     33.05 o
  -7   1  15       29.35       72.28     33.83 o
  -6   1  15      276.31      311.48     33.44 o
  -5   1  15      380.15      408.79     39.02 o
  -4   1  15       17.01       21.28     36.00 o
  -3   1  15     1570.61     1636.35     37.75 o
  -2   1  15     1125.03     1101.74     37.81 o
  -1   1  15     1759.68     1460.54     37.14 o
   0   1  15     1086.69     1070.23     35.89 o
   1   1  15      159.62      238.24     34.15 o
   2   1  15        4.20       32.02     33.97 o
   3   1  15      150.66      157.26     34.72 o
   4   1  15       15.84       88.25     34.35 o
   5   1  15      798.03      820.20     34.19 o
   6   1  15        0.05       50.46     32.31 o
   7   1  15       53.81       97.41     32.77 o
   8   1  15       51.91      108.71     33.44 o
   9   1  15      169.89      172.02     34.34 o
  10   1  15      287.79      230.33     35.13 o
 -12   2  15       18.13       83.99     37.99 o
 -11   2  15       76.81      114.20     36.18 o
 -10   2  15      228.87      237.34     36.49 o
  -9   2  15       32.81       52.62     33.94 o
  -8   2  15       88.29       69.53     34.05 o
  -7   2  15       23.36       54.98     33.68 o
  -6   2  15     2651.48     2397.83     40.97 o
  -5   2  15      395.06      327.12     38.11 o
  -4   2  15      770.11      783.56     38.08 o
  -3   2  15      625.47      598.00     35.16 o
  -2   2  15      487.50      440.92     36.37 o
  -1   2  15       19.91       30.44     33.73 o
   0   2  15      711.70      647.07     35.16 o
   1   2  15      399.80      327.26     34.26 o
   2   2  15       11.19       87.87     33.73 o
   3   2  15     2144.48     2304.60     38.32 o
   4   2  15      543.41      605.47     34.82 o
   5   2  15      334.92      368.20     32.00 o
   6   2  15      839.41      841.87     34.91 o
   7   2  15      474.77      495.53     34.82 o
   8   2  15       88.16      133.81     33.17 o
   9   2  15       82.29      142.40     33.33 o
  10   2  15       42.10       87.86     35.50 o
 -12   3  15       77.95      105.46     40.75 o
 -11   3  15        0.46       35.42     37.83 o
 -10   3  15        3.00       15.31     34.35 o
  -9   3  15      127.60      135.99     36.71 o
  -8   3  15       58.14      123.13     31.85 o
  -7   3  15       12.58       43.29     33.41 o
  -6   3  15      218.58      254.40     37.18 o
  -5   3  15      630.45      639.92     37.96 o
  -4   3  15      364.33      447.60     39.88 o
  -3   3  15      140.51      136.79     40.76 o
  -2   3  15      945.40      797.29     37.34 o
  -1   3  15      496.47      432.28     35.01 o
   0   3  15     2737.47     2503.14     40.42 o
   1   3  15       22.78       66.22     35.21 o
   2   3  15      771.66      904.51     34.86 o
   3   3  15       96.45      156.68     33.90 o
   4   3  15       43.15       41.62     33.56 o
   5   3  15       20.77       97.43     32.63 o
   6   3  15      141.15      231.81     33.50 o
   7   3  15       40.33       52.23     33.72 o
   8   3  15       32.29       56.51     32.15 o
   9   3  15        1.59       34.28     34.12 o
  10   3  15       20.19      103.37     34.54 o
 -12   4  15       14.25       73.62     43.43 o
 -11   4  15      134.11      101.40     40.82 o
 -10   4  15       54.56      113.98     39.37 o
  -9   4  15      126.02      114.28     35.26 o
  -8   4  15       77.24      114.55     34.17 o
  -7   4  15       89.65      160.98     34.11 o
  -6   4  15      685.59      650.84     35.81 o
  -5   4  15       67.51      125.53     36.42 o
  -4   4  15      419.69      457.49     37.29 o
  -3   4  15       86.98      146.35     39.03 o
  -2   4  15     1558.19     1618.94     39.34 o
  -1   4  15       65.77       22.95     32.97 o
   0   4  15     1362.50     1224.37     36.82 o
   1   4  15      145.02      146.64     34.44 o
   2   4  15      670.19      577.91     35.43 o
   3   4  15     3929.88     3791.21     46.38 o
   4   4  15      177.87      165.49     31.90 o
   5   4  15      192.48      233.19     30.83 o
   6   4  15      230.32      335.53     34.07 o
   7   4  15      282.99      331.91     32.19 o
   8   4  15       17.86       67.78     33.49 o
   9   4  15      109.97      134.22     33.11 o
  10   4  15       34.15       70.59     37.24 o
 -12   5  15       43.26      112.48     44.20 o
 -11   5  15        4.30       39.65     39.05 o
 -10   5  15        9.46       74.11     40.07 o
  -9   5  15       14.72       68.84     38.13 o
  -8   5  15      506.95      545.30     39.55 o
  -7   5  15       37.40       86.48     38.29 o
  -6   5  15       37.69       90.87     36.79 o
  -5   5  15      410.82      326.38     36.89 o
  -4   5  15     1582.95     1527.30     40.71 o
  -3   5  15      133.33      175.44     40.79 o
  -2   5  15       62.62      139.69     35.14 o
  -1   5  15       36.32       62.62     34.79 o
   0   5  15     6410.60     6316.02     92.81 o
   1   5  15     2648.10     2661.47     39.59 o
   2   5  15      275.91      330.05     33.69 o
   3   5  15       32.88       67.08     33.86 o
   4   5  15       26.73      -11.75     31.94 o
   5   5  15     1006.39     1005.81     33.53 o
   6   5  15       29.89       69.72     31.93 o
   7   5  15        0.87        8.12     33.47 o
   8   5  15       32.72       90.57     31.71 o
   9   5  15       55.89      123.24     33.86 o
  10   5  15      121.27      150.64     35.73 o
 -11   6  15        0.16       22.30     41.82 o
 -10   6  15       11.01       32.71     40.55 o
  -9   6  15       71.55       96.73     39.59 o
  -8   6  15      427.13      427.13     40.52 o
  -7   6  15       27.07       36.68     36.99 o
  -6   6  15       13.61       29.35     38.66 o
  -5   6  15       70.71       97.31     37.84 o
  -4   6  15       46.79       45.83     35.12 o
  -3   6  15       53.51      136.83     39.77 o
  -2   6  15       30.38       69.67     39.84 o
  -1   6  15       54.91      121.52     37.50 o
   0   6  15      247.60      303.40     38.09 o
   1   6  15      398.65      438.67     37.56 o
   2   6  15     1167.86     1118.11     36.20 o
   3   6  15      402.97      544.57     35.95 o
   4   6  15       22.07       61.26     32.06 o
   5   6  15       30.80       63.12     32.90 o
   6   6  15      480.29      443.13     33.00 o
   7   6  15       77.84      154.94     33.77 o
   8   6  15       10.50       78.51     33.27 o
   9   6  15       73.70       58.76     35.16 o
  10   6  15        3.38       31.68     36.05 o
 -11   7  15       33.28       89.22     42.03 o
 -10   7  15       36.79       34.29     38.58 o
  -9   7  15       35.23       60.08     40.33 o
  -8   7  15     2294.21     2131.62     43.37 o
  -7   7  15       18.16       61.10     44.81 o
  -6   7  15      810.83      724.27     36.35 o
  -5   7  15      162.84      205.05     35.33 o
  -4   7  15     5238.79     5253.05     49.26 o
  -3   7  15      484.22      472.47     41.19 o
  -2   7  15        1.61       72.67     41.84 o
  -1   7  15      481.30      539.82     40.73 o
   0   7  15       20.38       73.23     38.15 o
   1   7  15      819.05      842.80     36.42 o
   2   7  15      221.03      240.72     35.59 o
   3   7  15     2483.99     2247.95     49.46 o
   4   7  15      217.16      235.03     33.05 o
   5   7  15     1171.29     1094.15     34.57 o
   6   7  15      402.35      497.08     32.38 o
   7   7  15        4.53       37.66     31.27 o
   8   7  15        2.85       46.34     33.22 o
   9   7  15      246.04      186.23     34.80 o
  10   7  15       24.87       -2.70     37.67 o
 -11   8  15       21.60       46.90     40.53 o
 -10   8  15      111.63      161.11     42.96 o
  -9   8  15       38.23       45.85     34.13 o
  -8   8  15      293.66      320.79     36.30 o
  -7   8  15      167.63      127.92     42.29 o
  -6   8  15      372.28      468.65     43.50 o
  -5   8  15     1074.61     1009.38     39.72 o
  -4   8  15      359.79      374.29     37.98 o
  -3   8  15      730.60      812.94     39.72 o
  -2   8  15       39.80       61.63     43.14 o
  -1   8  15        0.11       30.74     44.08 o
   0   8  15      645.61      605.02     38.48 o
   1   8  15      513.28      498.28     37.68 o
   2   8  15      810.17      793.80     36.95 o
   3   8  15      596.73      653.70     35.60 o
   4   8  15      592.73      621.20     33.49 o
   5   8  15      905.99      795.21     34.95 o
   6   8  15      966.43      830.51     34.42 o
   7   8  15      305.35      294.99     33.16 o
   8   8  15       17.57       49.03     34.84 o
   9   8  15      166.45      165.21     33.37 o
  10   8  15       20.58       74.53     37.96 o
 -11   9  15       18.35       48.82     46.78 o
 -10   9  15        1.27       57.95     44.04 o
  -9   9  15        2.07       38.28     39.20 o
  -8   9  15       14.11       65.53     41.47 o
  -7   9  15        2.58       40.63     35.80 o
  -6   9  15      218.02      177.02     41.46 o
  -5   9  15      447.16      456.31     46.25 o
  -4   9  15      193.78      187.22     36.82 o
  -3   9  15      292.30      408.91     39.87 o
  -2   9  15     1636.93     1506.38     43.09 o
  -1   9  15      443.32      476.64     44.60 o
   0   9  15       62.75      116.21     41.13 o
   1   9  15      324.55      370.91     38.35 o
   2   9  15      135.88      167.26     35.94 o
   3   9  15      950.48     1007.79     33.72 o
   4   9  15      419.23      358.74     33.90 o
   5   9  15       18.03       34.07     31.79 o
   6   9  15       17.28       25.16     33.53 o
   7   9  15      150.11      147.77     34.73 o
   8   9  15        0.46       81.50     34.54 o
   9   9  15       75.68      117.36     35.99 o
 -11  10  15       69.73       80.20     50.26 o
 -10  10  15      238.74      247.28     48.12 o
  -9  10  15        8.22       61.27     41.03 o
  -8  10  15       13.06       29.46     42.69 o
  -7  10  15        0.15       61.16     35.49 o
  -6  10  15       31.78       14.64     41.29 o
  -5  10  15      121.88      148.22     38.59 o
  -4  10  15        1.62       51.67     38.38 o
  -3  10  15       10.28      -13.55     37.57 o
  -2  10  15     1605.58     1437.92     42.12 o
  -1  10  15      610.30      553.83     45.74 o
   0  10  15      192.23      274.34     42.20 o
   1  10  15      211.14      185.05     37.99 o
   2  10  15      324.41      359.55     35.34 o
   3  10  15      174.57      197.16     36.60 o
   4  10  15        6.12        7.93     34.74 o
   5  10  15      225.26      201.46     32.88 o
   6  10  15      155.21      143.36     34.11 o
   7  10  15      325.02      375.08     36.14 o
   8  10  15       48.02       54.49     34.75 o
   9  10  15        0.98      -13.32     38.50 o
 -10  11  15        6.10       32.58     40.56 o
  -9  11  15       39.43       75.86     46.80 o
  -8  11  15      184.64      200.47     50.97 o
  -7  11  15      259.70      248.04     37.69 o
  -6  11  15       29.82       46.29     42.65 o
  -5  11  15        0.28       60.44     38.25 o
  -4  11  15     2586.65     2632.94     46.23 o
  -3  11  15       15.21       24.77     39.35 o
  -2  11  15      185.32      254.69     35.02 o
  -1  11  15      253.69      223.13     37.85 o
   0  11  15     1221.06     1284.30     44.49 o
   1  11  15       16.14        2.11     40.68 o
   2  11  15       68.43       62.48     34.93 o
   3  11  15      698.53      578.03     36.20 o
   4  11  15       24.74       76.85     34.46 o
   5  11  15      414.18      371.44     35.37 o
   6  11  15       17.07       37.56     37.67 o
   7  11  15       45.36       13.20     38.14 o
   8  11  15        7.74       43.38     37.29 o
   9  11  15       47.74       77.74     36.75 o
 -10  12  15        8.85       72.15     48.53 o
  -9  12  15       73.52       99.92     50.45 o
  -8  12  15       76.04      106.46     46.09 o
  -7  12  15        6.57       17.55     42.57 o
  -6  12  15      536.49      474.76     47.45 o
  -5  12  15      201.00      183.41     37.40 o
  -4  12  15      704.48      769.21     41.80 o
  -3  12  15      418.12      525.61     39.46 o
  -2  12  15      218.53      228.99     38.72 o
  -1  12  15       10.89       18.56     38.31 o
   0  12  15        0.02       51.30     36.29 o
   1  12  15      407.48      466.79     39.66 o
   2  12  15        0.89       13.54     39.14 o
   3  12  15      753.35      570.25     37.19 o
   4  12  15        9.42       64.76     32.55 o
   5  12  15      213.22      251.97     34.34 o
   6  12  15        3.71       36.04     34.46 o
   7  12  15       35.59       47.72     33.09 o
   8  12  15        3.91      -17.98     36.38 o
   9  12  15       33.59       53.17     38.12 o
 -10  13  15        2.07       69.87     49.50 o
  -9  13  15        2.79       44.18     41.20 o
  -8  13  15        0.21       51.80     58.68 o
  -7  13  15        0.28       24.36     44.71 o
  -6  13  15        0.32        9.93     42.51 o
  -5  13  15       50.77       89.82     45.50 o
  -4  13  15      259.11      212.36     39.01 o
  -3  13  15      283.61      388.59     41.47 o
  -2  13  15      485.93      483.85     41.23 o
  -1  13  15      368.66      260.80     37.68 o
   0  13  15      270.18      207.45     36.79 o
   1  13  15       72.46      186.29     36.32 o
   2  13  15      746.90      658.45     40.65 o
   3  13  15      488.39      473.42     39.08 o
   4  13  15      612.11      689.69     39.51 o
   5  13  15      156.88      146.69     34.83 o
   6  13  15        0.46       20.96     38.22 o
   7  13  15      281.53      248.69     40.32 o
   8  13  15        1.69       46.52     40.38 o
  -9  14  15        0.50       26.15     39.73 o
  -8  14  15        0.24       58.27     55.35 o
  -7  14  15       10.77       35.06     52.06 o
  -6  14  15        0.44       32.65     51.06 o
  -5  14  15      247.84      217.31     46.50 o
  -4  14  15      110.68      100.84     36.12 o
  -3  14  15      264.87      229.79     40.76 o
  -2  14  15       38.52        9.89     39.06 o
  -1  14  15       17.27       83.52     38.09 o
   0  14  15       13.90      -11.68     35.37 o
   1  14  15      303.69      336.68     37.76 o
   2  14  15       72.64       94.84     35.69 o
   3  14  15      331.65      365.68     39.19 o
   4  14  15       81.00       94.38     37.82 o
   5  14  15      202.49      185.76     38.80 o
   6  14  15        0.25       -1.52     38.06 o
   7  14  15       63.93       90.59     37.61 o
   8  14  15        0.06       32.25     36.29 o
  -9  15  15       57.25       56.59     40.27 o
  -8  15  15        7.52       -6.38     62.20 o
  -7  15  15       25.34       80.57     51.40 o
  -6  15  15        9.38       38.28     45.44 o
  -5  15  15       98.59       82.75     45.55 o
  -4  15  15       44.42       69.00     39.70 o
  -3  15  15        8.44       34.98     38.61 o
  -2  15  15        3.71       32.01     38.88 o
  -1  15  15        4.41       67.01     36.15 o
   0  15  15      310.61      294.89     36.86 o
   1  15  15        5.22       63.92     36.33 o
   2  15  15      323.58      304.05     35.80 o
   3  15  15       22.59       82.69     32.94 o
   4  15  15      479.74      507.73     38.69 o
   5  15  15        0.43       66.89     37.43 o
   6  15  15       27.83       96.89     43.22 o
   7  15  15        8.69       45.70     45.32 o
  -8  16  15       19.03       -7.89     57.70 o
  -7  16  15       13.06      -19.98     56.37 o
  -6  16  15      548.06      440.51     53.91 o
  -5  16  15        1.68       73.82     46.00 o
  -4  16  15       15.41       34.32     38.73 o
  -3  16  15      180.05      204.63     38.81 o
  -2  16  15        0.66       32.68     38.20 o
  -1  16  15       83.42       31.56     43.41 o
   0  16  15       19.82       76.50     37.41 o
   1  16  15      209.82      200.04     37.30 o
   2  16  15      109.55      126.96     35.95 o
   3  16  15      992.23      853.06     38.14 o
   4  16  15       49.83       78.98     37.66 o
   5  16  15        1.67       74.00     37.63 o
   6  16  15        9.06       83.79     38.79 o
   7  16  15      114.51       72.41     44.30 o
  -8  17  15        0.01       15.24     52.43 o
  -7  17  15       69.31       93.73     46.41 o
  -6  17  15       41.19       15.09     54.79 o
  -5  17  15       66.14       46.00     45.75 o
  -4  17  15        0.75       21.66     42.92 o
  -3  17  15       98.28      122.75     41.05 o
  -2  17  15       11.56       59.83     38.44 o
  -1  17  15       19.58       56.52     39.77 o
   0  17  15       61.29       69.47     39.60 o
   1  17  15       21.06        4.93     36.69 o
   2  17  15       11.00       22.09     38.11 o
   3  17  15       43.88       85.60     38.95 o
   4  17  15        3.54       53.90     37.33 o
   5  17  15       78.30       74.35     39.77 o
   6  17  15        0.15       49.63     44.10 o
  -7  18  15        0.51       68.99     59.36 o
  -6  18  15       58.86       84.66     70.80 o
  -5  18  15        8.27       54.55     44.50 o
  -4  18  15       71.40      120.70     40.33 o
  -3  18  15       13.95       40.62     38.21 o
  -2  18  15        0.02       47.33     38.22 o
  -1  18  15       98.54      117.71     37.22 o
   0  18  15      164.83      211.09     38.21 o
   1  18  15       38.92       62.15     38.95 o
   2  18  15        4.07       23.58     35.97 o
   3  18  15       51.24       85.19     39.50 o
   4  18  15       67.22       90.75     38.78 o
   5  18  15      108.07       95.74     43.80 o
   6  18  15       11.03       31.15     46.17 o
  -6  19  15        7.54       51.83     48.12 o
  -5  19  15        5.66       30.31     43.92 o
  -4  19  15      165.14      172.30     44.98 o
  -3  19  15      119.13      134.04     42.71 o
  -2  19  15        0.03       60.04     38.08 o
  -1  19  15       25.06       47.39     41.33 o
   0  19  15       75.11       80.98     41.10 o
   1  19  15       64.97       80.84     39.06 o
   2  19  15        0.72       26.65     39.41 o
   3  19  15       63.65       54.64     36.57 o
   4  19  15       16.07       68.97     40.76 o
   5  19  15      130.20      139.84     48.13 o
  -5  20  15        0.00      101.54     46.81 o
  -4  20  15       70.79      102.84     45.64 o
  -3  20  15       28.63       37.34     44.93 o
  -2  20  15       85.29       41.42     40.01 o
  -1  20  15       16.02       60.82     41.43 o
   0  20  15       86.79      113.47     40.86 o
   1  20  15       14.97       66.12     41.23 o
   2  20  15       81.95       85.31     40.54 o
   3  20  15      130.83       87.39     40.85 o
   4  20  15        0.05       21.04     43.61 o
  -4  21  15       82.30       19.29     41.95 o
  -3  21  15        7.05       56.55     45.62 o
  -2  21  15       48.36       64.49     40.32 o
  -1  21  15        0.63       44.96     43.72 o
   0  21  15       53.62       81.55     43.38 o
   1  21  15       22.83       72.04     40.72 o
   2  21  15       44.54      103.16     40.69 o
   3  21  15       21.18       73.97     41.94 o
  -2  22  15      101.25       74.56     44.11 o
  -1  22  15       72.17       70.55     43.65 o
   0  22  15       38.98      100.27     44.93 o
   1  22  15        4.45       21.01     44.13 o
 -12   0  16        8.57       63.97     54.63 o
 -11   0  16       47.40       -2.03     51.36 o
 -10   0  16      163.80      167.23     49.57 o
  -9   0  16       29.63       53.43     46.81 o
  -8   0  16        0.32       16.25     47.02 o
  -7   0  16       93.76      156.04     47.32 o
  -6   0  16      186.94      187.71     46.19 o
  -5   0  16     1282.42     1346.36     59.06 o
  -4   0  16       66.26       22.02     50.84 o
  -3   0  16     1068.30     1275.04     54.79 o
  -2   0  16      188.96      213.33     53.00 o
  -1   0  16      610.92      575.87     52.37 o
   0   0  16      211.61      205.07     51.33 o
   1   0  16      506.61      427.80     49.51 o
   2   0  16      271.05      322.68     44.69 o
   3   0  16     3152.47     3312.09     54.69 o
   4   0  16     1913.63     1665.16     49.82 o
   5   0  16      861.09      808.92     48.60 o
   6   0  16      238.35      182.57     43.39 o
   7   0  16      255.92      348.90     48.58 o
   8   0  16      584.62      524.33     49.79 o
   9   0  16      240.37      246.24     49.78 o
  10   0  16       16.66       41.90     52.09 o
 -12   1  16       33.58       81.38     40.29 o
 -11   1  16        1.56       71.17     36.97 o
 -10   1  16       53.79       60.55     34.67 o
  -9   1  16       42.73       73.96     34.08 o
  -8   1  16        5.67       67.00     34.16 o
  -7   1  16      162.56      173.32     33.29 o
  -6   1  16        0.10       75.29     33.24 o
  -5   1  16      161.16      159.79     45.14 o
  -4   1  16       34.12       29.58     38.68 o
  -3   1  16       35.04       67.16     35.97 o
  -2   1  16      298.96      277.76     34.80 o
  -1   1  16      981.71      855.40     37.17 o
   0   1  16       41.15      119.36     35.91 o
   1   1  16      455.08      476.68     34.54 o
   2   1  16      339.83      385.79     33.43 o
   3   1  16     2181.78     1998.78     36.79 o
   4   1  16      980.56      907.41     34.92 o
   5   1  16      783.61      733.73     34.54 o
   6   1  16        0.96       43.26     31.57 o
   7   1  16       25.23       47.56     31.05 o
   8   1  16       55.50       68.52     31.24 o
   9   1  16       15.91       93.52     34.42 o
  10   1  16        9.76       78.45     36.14 o
 -12   2  16        6.90       22.38     38.22 o
 -11   2  16        0.00       31.98     38.07 o
 -10   2  16      244.57      265.66     36.44 o
  -9   2  16        1.20       16.02     34.50 o
  -8   2  16       79.03       82.85     33.40 o
  -7   2  16      232.66      289.45     34.74 o
  -6   2  16      310.55      284.02     36.56 o
  -5   2  16       53.41      102.24     37.79 o
  -4   2  16       37.30       -3.96     38.23 o
  -3   2  16      792.47      855.39     35.71 o
  -2   2  16      730.75      708.94     36.49 o
  -1   2  16        0.22       15.85     36.12 o
   0   2  16       87.23      132.64     34.77 o
   1   2  16       75.65       86.09     32.66 o
   2   2  16      736.23      723.54     36.06 o
   3   2  16      566.03      579.21     34.40 o
   4   2  16       70.99      121.26     34.24 o
   5   2  16        3.32       46.58     32.93 o
   6   2  16      801.60      761.79     33.49 o
   7   2  16        4.55       65.33     33.48 o
   8   2  16       26.24       43.78     33.83 o
   9   2  16       25.86      -36.83     33.39 o
  10   2  16        1.13       51.84     35.62 o
 -12   3  16      237.73      166.11     39.73 o
 -11   3  16        0.07       75.60     36.86 o
 -10   3  16        2.03       45.50     35.30 o
  -9   3  16       10.81       54.44     34.97 o
  -8   3  16      261.01      284.91     32.92 o
  -7   3  16      413.12      372.40     33.68 o
  -6   3  16        1.07       11.19     34.97 o
  -5   3  16      246.65      258.20     38.99 o
  -4   3  16     1760.45     1631.30     42.89 o
  -3   3  16      302.87      257.02     36.15 o
  -2   3  16        9.05       -2.17     34.60 o
  -1   3  16        4.53       40.79     32.44 o
   0   3  16      267.15      380.85     36.43 o
   1   3  16       72.08       45.12     34.87 o
   2   3  16       77.02       72.16     35.76 o
   3   3  16       56.05       32.92     33.73 o
   4   3  16     2087.15     1925.13     36.75 o
   5   3  16      249.73      260.79     33.98 o
   6   3  16        9.20       75.04     32.63 o
   7   3  16        6.68       32.38     30.42 o
   8   3  16        8.79       -1.28     33.22 o
   9   3  16       58.71       12.49     33.04 o
  10   3  16       21.17       65.14     36.18 o
 -12   4  16       53.84       62.52     40.56 o
 -11   4  16        0.66       35.29     37.49 o
 -10   4  16       45.48       39.34     35.63 o
  -9   4  16       40.60       22.62     33.87 o
  -8   4  16       70.22       59.99     34.46 o
  -7   4  16       57.25      119.04     34.66 o
  -6   4  16       72.06       99.45     36.93 o
  -5   4  16      984.86      955.64     37.26 o
  -4   4  16      200.45      130.17     36.61 o
  -3   4  16       93.74      103.32     38.52 o
  -2   4  16       35.45       70.97     36.26 o
  -1   4  16      216.69      270.26     35.15 o
   0   4  16      751.90      671.98     34.56 o
   1   4  16     1306.90     1193.10     38.50 o
   2   4  16      175.26      248.75     35.78 o
   3   4  16      138.49      169.78     34.78 o
   4   4  16       39.70       26.53     32.00 o
   5   4  16      550.60      513.88     32.37 o
   6   4  16       97.83      108.78     32.24 o
   7   4  16       15.77       62.06     30.98 o
   8   4  16        8.79       42.58     33.83 o
   9   4  16       82.36       61.73     35.01 o
  10   4  16       10.98       74.59     36.96 o
 -11   5  16        8.09       44.69     41.33 o
 -10   5  16        8.92       67.84     40.27 o
  -9   5  16       11.68       93.77     34.41 o
  -8   5  16       43.27       74.71     37.92 o
  -7   5  16       87.23       85.42     36.31 o
  -6   5  16      143.04      165.87     37.93 o
  -5   5  16        4.30       89.20     36.15 o
  -4   5  16       29.37       66.29     34.84 o
  -3   5  16     1172.43     1141.89     43.27 o
  -2   5  16      801.48      877.45     38.26 o
  -1   5  16     1422.66     1341.43     38.92 o
   0   5  16     3565.08     3461.49     59.05 o
   1   5  16        2.22       43.43     35.25 o
   2   5  16      701.38      794.07     38.21 o
   3   5  16      911.55      807.51     34.29 o
   4   5  16      246.32      223.55     34.38 o
   5   5  16       98.43      112.96     32.66 o
   6   5  16      151.18      200.89     33.55 o
   7   5  16       51.87       36.94     32.43 o
   8   5  16      153.08      130.89     34.59 o
   9   5  16      146.72      166.16     33.47 o
  10   5  16       72.98      113.84     35.43 o
 -11   6  16        6.19       28.66     41.99 o
 -10   6  16      585.56      539.55     40.57 o
  -9   6  16        2.33       -1.86     38.63 o
  -8   6  16       54.90      119.91     34.03 o
  -7   6  16       31.51       17.19     37.37 o
  -6   6  16      605.25      648.51     39.85 o
  -5   6  16      651.30      657.47     36.01 o
  -4   6  16       44.43       63.60     36.64 o
  -3   6  16     1608.86     1763.17     45.66 o
  -2   6  16      449.09      362.36     41.73 o
  -1   6  16     4255.69     4124.24     58.01 o
   0   6  16      252.40      258.47     38.24 o
   1   6  16      822.75      803.26     37.36 o
   2   6  16        2.74       22.43     33.75 o
   3   6  16     2651.43     2494.19     35.40 o
   4   6  16      125.34      132.14     33.71 o
   5   6  16      253.93      236.64     33.27 o
   6   6  16      190.11      231.69     33.62 o
   7   6  16      618.61      580.11     35.04 o
   8   6  16        7.43       49.64     35.36 o
   9   6  16       81.60       33.64     35.64 o
  10   6  16       94.76       85.87     37.08 o
 -11   7  16        5.04       32.61     42.84 o
 -10   7  16        3.27       58.70     43.31 o
  -9   7  16       55.91      101.72     40.03 o
  -8   7  16        3.76       35.53     38.19 o
  -7   7  16       97.41      103.52     40.08 o
  -6   7  16       22.08       73.99     38.30 o
  -5   7  16      277.72      264.67     36.57 o
  -4   7  16      252.65      270.07     36.29 o
  -3   7  16       23.38       64.36     39.06 o
  -2   7  16      601.77      502.74     44.31 o
  -1   7  16      112.47       87.41     37.54 o
   0   7  16      327.98      317.69     37.28 o
   1   7  16     2197.54     2008.88     39.70 o
   2   7  16      274.22      236.34     34.92 o
   3   7  16      120.24      217.72     34.24 o
   4   7  16      456.81      511.26     34.85 o
   5   7  16        3.23       24.60     34.45 o
   6   7  16      233.84      213.31     32.59 o
   7   7  16       38.05       72.89     32.07 o
   8   7  16       38.47       52.45     34.44 o
   9   7  16       62.09       33.02     35.27 o
  10   7  16       37.01       55.34     38.12 o
 -11   8  16       10.10       42.85     41.79 o
 -10   8  16      373.02      329.02     38.20 o
  -9   8  16       53.55      113.68     42.27 o
  -8   8  16       55.20       70.83     41.14 o
  -7   8  16       16.36       24.67     39.43 o
  -6   8  16      799.29      853.12     44.22 o
  -5   8  16      288.29      272.63     36.39 o
  -4   8  16      517.90      549.70     38.22 o
  -3   8  16      239.86      259.20     38.02 o
  -2   8  16      374.32      393.80     41.63 o
  -1   8  16     1048.66     1035.19     42.01 o
   0   8  16      324.51      311.60     37.53 o
   1   8  16      647.98      722.66     39.13 o
   2   8  16      938.41      823.90     35.86 o
   3   8  16     2549.60     2418.21     36.85 o
   4   8  16      282.55      388.62     34.36 o
   5   8  16       42.11       44.24     32.90 o
   6   8  16        9.81       50.51     31.83 o
   7   8  16      184.30      180.14     34.18 o
   8   8  16        0.69       50.50     34.71 o
   9   8  16       21.41       47.47     36.32 o
 -11   9  16        0.72       30.71     44.31 o
 -10   9  16       85.54       63.40     48.02 o
  -9   9  16        0.01       30.23     42.21 o
  -8   9  16       60.52       40.52     37.40 o
  -7   9  16        2.18       29.75     35.04 o
  -6   9  16      436.83      346.43     40.08 o
  -5   9  16      118.40      114.50     36.36 o
  -4   9  16     1033.69     1014.81     37.74 o
  -3   9  16      181.67      219.71     38.42 o
  -2   9  16      486.99      482.56     38.13 o
  -1   9  16      104.97      127.02     43.78 o
   0   9  16     1096.93     1057.29     46.18 o
   1   9  16      195.15      213.21     36.76 o
   2   9  16      237.61      228.27     34.99 o
   3   9  16      413.69      366.69     33.28 o
   4   9  16      240.59      265.47     34.36 o
   5   9  16       12.81       96.03     32.31 o
   6   9  16      357.63      408.73     33.78 o
   7   9  16      150.06      185.15     34.88 o
   8   9  16       72.58       51.99     33.62 o
   9   9  16       17.47       30.46     37.12 o
 -10  10  16       45.95       28.15     47.57 o
  -9  10  16       12.78       58.69     43.68 o
  -8  10  16      107.28      159.75     41.69 o
  -7  10  16       90.47      110.34     41.19 o
  -6  10  16      408.75      402.28     47.98 o
  -5  10  16       15.84       49.18     39.37 o
  -4  10  16      857.25      798.47     40.43 o
  -3  10  16        0.45       53.02     38.82 o
  -2  10  16       12.69       51.45     39.39 o
  -1  10  16        0.08       87.16     44.34 o
   0  10  16       52.63      111.30     43.12 o
   1  10  16     1942.77     1915.95     50.31 o
   2  10  16        2.08       52.51     34.63 o
   3  10  16        6.64       56.47     34.60 o
   4  10  16        0.46       13.95     32.62 o
   5  10  16      155.05      177.85     33.44 o
   6  10  16      121.21      140.33     33.60 o
   7  10  16       20.62      111.46     34.61 o
   8  10  16       83.61      144.30     36.20 o
   9  10  16        0.40       72.92     38.15 o
 -10  11  16        7.99       50.36     51.51 o
  -9  11  16        2.82       -5.80     46.24 o
  -8  11  16       51.91      113.53     49.60 o
  -7  11  16       32.47       84.70     38.45 o
  -6  11  16       98.13       53.90     45.73 o
  -5  11  16     1295.27     1272.11     39.71 o
  -4  11  16       47.14      115.09     39.53 o
  -3  11  16        3.73       58.32     36.97 o
  -2  11  16       38.54       -3.31     37.13 o
  -1  11  16      976.28     1022.30     41.84 o
   0  11  16       14.61       43.11     41.28 o
   1  11  16      383.95      385.19     39.40 o
   2  11  16      240.15      228.72     35.44 o
   3  11  16      669.56      758.31     37.06 o
   4  11  16     1229.73     1149.39     36.62 o
   5  11  16      452.62      446.11     38.77 o
   6  11  16      208.33      181.81     35.42 o
   7  11  16        9.72       50.80     36.97 o
   8  11  16       92.97      122.82     38.62 o
   9  11  16        4.17       60.06     40.54 o
 -10  12  16      133.92      148.17     44.27 o
  -9  12  16        5.94       90.68     48.44 o
  -8  12  16       56.85       68.81     50.15 o
  -7  12  16       76.21      124.54     47.72 o
  -6  12  16       63.10      106.07     44.62 o
  -5  12  16      314.88      251.45     39.52 o
  -4  12  16      114.42      174.55     39.18 o
  -3  12  16        3.98       38.26     40.56 o
  -2  12  16      307.02      220.02     38.40 o
  -1  12  16      574.60      561.62     49.63 o
   0  12  16      661.16      542.10     38.64 o
   1  12  16        3.56       62.90     40.19 o
   2  12  16      185.20      173.18     40.02 o
   3  12  16      645.87      634.78     36.32 o
   4  12  16      436.20      449.19     36.44 o
   5  12  16      139.15      143.12     33.10 o
   6  12  16       19.02       98.64     33.98 o
   7  12  16      575.31      415.47     34.53 o
   8  12  16      160.08      168.92     36.10 o
 -10  13  16       31.38       32.99     58.00 o
  -9  13  16       42.83       40.66     49.44 o
  -8  13  16       12.37       32.30     44.82 o
  -7  13  16       25.72       16.99     43.49 o
  -6  13  16       16.49       30.41     40.49 o
  -5  13  16       74.48      121.08     36.87 o
  -4  13  16        0.07      -37.46     40.35 o
  -3  13  16      196.60      249.26     43.91 o
  -2  13  16       34.72       -7.02     36.38 o
  -1  13  16        1.75       17.09     39.92 o
   0  13  16        1.36       62.52     38.17 o
   1  13  16      418.05      414.30     33.30 o
   2  13  16       40.73       70.74     37.29 o
   3  13  16      173.40      192.62     37.26 o
   4  13  16       82.46      119.43     37.74 o
   5  13  16       67.45       55.03     34.90 o
   6  13  16       24.57       80.76     33.30 o
   7  13  16       35.59       47.10     36.98 o
   8  13  16        8.70       36.62     39.35 o
  -9  14  16        0.20       72.12     54.17 o
  -8  14  16        2.32       -7.67     58.01 o
  -7  14  16       81.69      112.22     41.64 o
  -6  14  16       66.95      132.91     47.54 o
  -5  14  16      349.70      381.63     48.46 o
  -4  14  16      150.43      227.47     40.49 o
  -3  14  16       75.34      106.61     37.12 o
  -2  14  16       26.44       25.91     37.38 o
  -1  14  16       56.35       31.96     39.04 o
   0  14  16       42.78       63.27     37.43 o
   1  14  16      416.46      533.15     36.22 o
   2  14  16      487.98      430.16     35.65 o
   3  14  16       66.29       76.50     38.95 o
   4  14  16        5.29      114.85     39.75 o
   5  14  16       18.60       39.44     36.45 o
   6  14  16       14.22       81.68     35.59 o
   7  14  16       42.34       20.72     35.99 o
   8  14  16       37.64        7.39     37.37 o
  -9  15  16        0.81       48.22     43.45 o
  -8  15  16       96.52       62.74     62.92 o
  -7  15  16        4.61       20.94     39.94 o
  -6  15  16        0.10      -61.27     51.73 o
  -5  15  16      547.65      526.73     46.36 o
  -4  15  16        2.36       35.83     40.71 o
  -3  15  16      292.68      381.09     39.29 o
  -2  15  16        2.44        9.50     35.27 o
  -1  15  16      364.10      304.03     37.29 o
   0  15  16        0.04       41.42     36.37 o
   1  15  16      847.90      854.59     37.59 o
   2  15  16        7.25       79.98     37.67 o
   3  15  16       10.14       50.14     35.60 o
   4  15  16        3.70       21.07     38.19 o
   5  15  16       66.90      110.17     38.92 o
   6  15  16        0.00       18.02     36.21 o
   7  15  16        7.38       93.56     45.92 o
  -8  16  16        2.12       95.45     52.29 o
  -7  16  16      118.20      108.85     48.81 o
  -6  16  16        7.40       36.82     45.77 o
  -5  16  16        2.80       77.96     44.75 o
  -4  16  16       26.26       43.30     41.45 o
  -3  16  16       20.09       34.93     38.87 o
  -2  16  16      133.30      151.06     40.47 o
  -1  16  16       47.30       93.95     39.98 o
   0  16  16       26.99       56.50     38.98 o
   1  16  16       17.40       76.50     38.80 o
   2  16  16      100.91      119.80     35.72 o
   3  16  16       64.50       70.36     35.97 o
   4  16  16      207.34      180.12     35.56 o
   5  16  16        0.48       43.70     33.98 o
   6  16  16       47.57       59.94     40.72 o
   7  16  16        0.15       42.27     46.19 o
  -8  17  16       45.38      115.26     54.40 o
  -7  17  16        2.70       42.64     50.98 o
  -6  17  16       20.74       44.54     51.20 o
  -5  17  16       21.67       74.84     45.88 o
  -4  17  16      103.97      140.81     40.87 o
  -3  17  16      272.94      280.52     39.75 o
  -2  17  16        5.61       61.96     43.59 o
  -1  17  16        6.15       -4.27     40.28 o
   0  17  16      128.51      155.14     38.57 o
   1  17  16      881.43      666.93     40.13 o
   2  17  16        5.01       15.08     37.03 o
   3  17  16       18.22       82.17     37.44 o
   4  17  16       16.05       30.65     38.99 o
   5  17  16      167.21      144.42     39.90 o
   6  17  16       18.38       44.61     39.96 o
  -7  18  16       10.51      116.62     60.31 o
  -6  18  16       68.04       69.30     56.10 o
  -5  18  16      102.79      122.37     43.53 o
  -4  18  16        7.66       65.85     43.28 o
  -3  18  16      114.87      171.46     42.15 o
  -2  18  16        2.31       71.68     41.22 o
  -1  18  16       70.75      105.51     38.77 o
   0  18  16       13.24        5.86     36.73 o
   1  18  16       39.63       57.74     39.44 o
   2  18  16       98.08      122.33     39.03 o
   3  18  16      102.32       96.80     40.93 o
   4  18  16       96.10      100.64     38.03 o
   5  18  16        0.26       38.56     38.82 o
  -6  19  16       10.64       50.00     51.46 o
  -5  19  16       27.55       58.58     42.65 o
  -4  19  16        2.00       92.16     44.33 o
  -3  19  16       15.53       -5.48     42.89 o
  -2  19  16        2.36       72.85     39.84 o
  -1  19  16        5.57       30.06     39.73 o
   0  19  16        8.18       55.11     41.09 o
   1  19  16        3.77       65.12     39.72 o
   2  19  16        0.04       19.98     38.11 o
   3  19  16       23.62       58.62     41.23 o
   4  19  16        5.30       67.32     39.49 o
  -5  20  16       19.17      105.40     48.22 o
  -4  20  16       36.08       37.64     42.24 o
  -3  20  16       66.43       79.26     44.54 o
  -2  20  16        0.98       10.21     42.32 o
  -1  20  16       64.55       69.13     42.85 o
   0  20  16       50.51       78.23     41.35 o
   1  20  16       68.33      109.52     41.65 o
   2  20  16       19.80       98.35     42.64 o
   3  20  16       89.21       73.59     39.89 o
  -4  21  16       49.14       55.43     45.43 o
  -3  21  16       48.84       87.79     45.67 o
  -2  21  16       12.50      -13.84     42.62 o
  -1  21  16        8.21       -7.30     44.15 o
   0  21  16       69.14       70.49     43.86 o
   1  21  16       92.89      116.96     42.70 o
   2  21  16        1.94       88.81     44.35 o
 -12   1  17      247.76      216.31     39.74 o
 -11   1  17       47.40       40.73     37.50 o
 -10   1  17       28.68       70.83     36.36 o
  -9   1  17       40.62       79.21     34.79 o
  -8   1  17       44.72       76.71     34.44 o
  -7   1  17       30.53       87.55     33.80 o
  -6   1  17      224.85      207.08     37.21 o
  -5   1  17      121.00       94.65     44.39 o
  -4   1  17       20.10       94.45     38.76 o
  -3   1  17     2819.53     2712.67     40.05 o
  -2   1  17     1017.36     1052.77     38.88 o
  -1   1  17       36.10       81.15     36.35 o
   0   1  17      281.64      229.05     34.56 o
   1   1  17       77.47       89.05     32.14 o
   2   1  17      130.47      101.06     34.10 o
   3   1  17      102.84      130.47     32.89 o
   4   1  17        3.32       73.68     33.63 o
   5   1  17       16.58       73.91     31.33 o
   6   1  17      258.69      282.16     33.68 o
   7   1  17       17.16       53.97     31.55 o
   8   1  17      555.15      483.75     35.56 o
   9   1  17       51.60       82.76     35.77 o
  10   1  17      176.77      140.74     37.69 o
 -11   2  17      122.24      136.38     38.49 o
 -10   2  17      103.75      109.63     35.14 o
  -9   2  17        0.74       44.04     33.66 o
  -8   2  17        6.69       36.94     34.13 o
  -7   2  17      986.05      865.68     35.55 o
  -6   2  17       23.99       44.12     35.74 o
  -5   2  17      405.45      449.72     39.14 o
  -4   2  17      536.10      579.57     37.56 o
  -3   2  17     3188.39     3008.82     41.71 o
  -2   2  17     1561.01     1608.37     39.76 o
  -1   2  17      270.17      263.23     35.80 o
   0   2  17      395.28      422.23     35.80 o
   1   2  17       52.51       80.58     33.99 o
   2   2  17     2730.64     2677.64     39.49 o
   3   2  17      733.03      590.05     33.84 o
   4   2  17      257.78      240.09     33.03 o
   5   2  17      370.41      402.29     33.46 o
   6   2  17      626.20      663.25     32.51 o
   7   2  17      253.79      199.74     32.21 o
   8   2  17       20.92       63.42     34.20 o
   9   2  17        4.73       -7.71     34.06 o
  10   2  17       26.99       89.85     37.72 o
 -11   3  17        0.18       36.02     36.23 o
 -10   3  17       52.43       51.76     35.62 o
  -9   3  17       14.33       61.65     33.16 o
  -8   3  17       29.11       74.62     33.42 o
  -7   3  17      608.23      500.99     35.53 o
  -6   3  17       71.77       85.74     37.43 o
  -5   3  17      442.71      491.68     38.13 o
  -4   3  17       24.39       58.39     39.42 o
  -3   3  17       12.50       26.07     34.10 o
  -2   3  17      104.59      191.66     36.20 o
  -1   3  17        2.46       31.71     35.47 o
   0   3  17      155.40      143.05     32.65 o
   1   3  17       17.13       43.44     32.34 o
   2   3  17     2214.11     2056.68     38.69 o
   3   3  17        2.13       57.21     35.34 o
   4   3  17     1203.64     1111.31     35.38 o
   5   3  17       24.30       75.46     33.41 o
   6   3  17      291.87      263.78     32.42 o
   7   3  17       19.90       36.90     30.93 o
   8   3  17        0.01       73.44     35.75 o
   9   3  17        0.03       51.29     35.63 o
  10   3  17        6.18       51.34     35.52 o
 -11   4  17       33.35       85.20     38.31 o
 -10   4  17       84.48       82.17     35.23 o
  -9   4  17       70.48       48.36     35.17 o
  -8   4  17      392.62      451.61     33.89 o
  -7   4  17        1.26       46.50     37.84 o
  -6   4  17      330.84      430.03     38.55 o
  -5   4  17      732.19      769.22     36.87 o
  -4   4  17        5.25       60.69     38.64 o
  -3   4  17     1072.27     1146.46     40.58 o
  -2   4  17      164.66      205.98     35.91 o
  -1   4  17      298.49      308.13     36.79 o
   0   4  17        2.11       20.42     33.74 o
   1   4  17       58.06       79.58     34.83 o
   2   4  17       67.74       92.34     34.42 o
   3   4  17       26.63       46.07     32.48 o
   4   4  17     1465.62     1468.55     36.05 o
   5   4  17       60.49      102.44     32.54 o
   6   4  17       43.21       77.22     31.37 o
   7   4  17      143.18      179.51     32.18 o
   8   4  17      622.27      642.09     35.92 o
   9   4  17       30.06       49.38     35.58 o
  10   4  17        4.32       45.72     36.69 o
 -11   5  17      120.75       89.32     40.03 o
 -10   5  17       25.73      135.44     38.77 o
  -9   5  17        0.37       12.56     36.02 o
  -8   5  17      431.91      452.25     36.04 o
  -7   5  17       84.16       93.72     35.78 o
  -6   5  17       20.12       78.98     37.68 o
  -5   5  17      281.21      376.01     35.87 o
  -4   5  17       86.91      118.21     36.43 o
  -3   5  17     1391.02     1410.99     43.09 o
  -2   5  17       38.85       64.30     34.94 o
  -1   5  17      347.01      292.35     37.36 o
   0   5  17     1605.23     1675.54     39.78 o
   1   5  17      707.07      680.80     37.48 o
   2   5  17       98.44      107.94     33.77 o
   3   5  17      615.93      662.34     34.25 o
   4   5  17      175.87      223.36     34.01 o
   5   5  17      511.48      482.43     34.17 o
   6   5  17      189.58      195.20     33.05 o
   7   5  17       23.29      107.50     34.64 o
   8   5  17       29.59      102.05     35.38 o
   9   5  17        2.21        8.41     36.32 o
  10   5  17       56.00       88.69     38.71 o
 -11   6  17        5.34       68.70     41.95 o
 -10   6  17       14.39       52.95     37.73 o
  -9   6  17       60.01       44.27     39.98 o
  -8   6  17      157.70      123.71     34.82 o
  -7   6  17      486.79      421.19     39.51 o
  -6   6  17      326.66      362.59     38.14 o
  -5   6  17       86.21       72.89     34.30 o
  -4   6  17      384.88      388.50     37.60 o
  -3   6  17      241.50      265.83     37.91 o
  -2   6  17     1093.06     1070.57     43.51 o
  -1   6  17       16.54       31.37     37.45 o
   0   6  17      196.78      253.36     36.03 o
   1   6  17      362.54      360.35     37.39 o
   2   6  17        0.79       50.03     35.32 o
   3   6  17        2.13       37.22     34.64 o
   4   6  17      977.36      925.87     34.50 o
   5   6  17       79.08       78.39     32.00 o
   6   6  17      141.34      214.89     32.06 o
   7   6  17       58.05       48.72     34.43 o
   8   6  17       26.74       93.93     34.88 o
   9   6  17        1.87       73.47     34.30 o
 -11   7  17        7.14       56.57     44.74 o
 -10   7  17        2.94       45.90     43.11 o
  -9   7  17       67.09       71.77     41.11 o
  -8   7  17      687.52      630.80     41.64 o
  -7   7  17       11.04       65.38     35.63 o
  -6   7  17      430.82      552.45     38.44 o
  -5   7  17     1427.82     1329.13     38.44 o
  -4   7  17      179.13      170.13     39.96 o
  -3   7  17     3457.40     3283.40     52.14 o
  -2   7  17     2179.83     2263.85     47.62 o
  -1   7  17      510.11      530.25     37.83 o
   0   7  17       19.24       23.86     38.18 o
   1   7  17     3795.74     3624.28     43.17 o
   2   7  17        0.16       12.24     33.93 o
   3   7  17       12.84       55.76     32.70 o
   4   7  17      204.44      163.55     32.78 o
   5   7  17       85.08      110.10     32.77 o
   6   7  17        4.93       14.19     31.51 o
   7   7  17        0.64       71.98     33.63 o
   8   7  17      243.80      267.59     33.42 o
   9   7  17        0.59       41.35     35.49 o
 -11   8  17       25.72       37.88     40.42 o
 -10   8  17       99.39       91.67     43.21 o
  -9   8  17        0.50       21.83     41.89 o
  -8   8  17        6.40       13.83     41.88 o
  -7   8  17      343.39      380.36     37.72 o
  -6   8  17      474.87      542.03     41.67 o
  -5   8  17      734.66      660.18     39.48 o
  -4   8  17       24.25       74.61     35.60 o
  -3   8  17      249.26      218.21     36.28 o
  -2   8  17     2349.32     2193.03     45.68 o
[truncated: 148,818 more chars]
